# Supplementary material for: Generalized relational tensors for chaotic time series
Source: PeerJ Comput Sci. 2023 Mar 6;9:e1254. doi: 10.7717/peerj-cs.1254 (PMC10280504; doi:10.7717/peerj-cs.1254)
Supplement: Supplemental Information 2 — Implementation of the algorithm for restoring the time series from the generalized relational tensor. Algorithm is described in the article (algorithm 2). [file peerj-cs-09-1254-s002.zip]

Archive with 1 entries (1 files):
- restoring/restoring.py
