# Supplementary material for: Generalized relational tensors for chaotic time series
Source: PeerJ Comput Sci. 2023 Mar 6;9:e1254. doi: 10.7717/peerj-cs.1254 (PMC10280504; doi:10.7717/peerj-cs.1254)
Supplement: Supplemental Information 3 [file peerj-cs-09-1254-s003.zip]

Archive with 1 entries (1 files):
- MHLV_data-2015-2017.csv
