# Supplementary material for: Generalized relational tensors for chaotic time series
Source: PeerJ Comput Sci. 2023 Mar 6;9:e1254. doi: 10.7717/peerj-cs.1254 (PMC10280504; doi:10.7717/peerj-cs.1254)
Supplement: Supplemental Information 3 [file peerj-cs-09-1254-s003.zip › MHLV_data-2015-2017.csv]

MeasureItem	DateUTC	DateShort	TimeFrom	TimeTo	CountryCode	Cov_ratio	Value	Value_ScaleTo100
Monthly Hourly Load Values	2014-12-31 23:00:00	2014-12-31	23:00:00	00:00:00	DE	98	46419.79	47367.1326530612
Monthly Hourly Load Values	2015-01-01 00:00:00	2015-01-01	00:00:00	01:00:00	DE	98	44898.3	45814.5918367347
Monthly Hourly Load Values	2015-01-01 01:00:00	2015-01-01	01:00:00	02:00:00	DE	98	43305.31	44189.0918367347
Monthly Hourly Load Values	2015-01-01 02:00:00	2015-01-01	02:00:00	03:00:00	DE	98	41918.17	42773.6428571429
Monthly Hourly Load Values	2015-01-01 03:00:00	2015-01-01	03:00:00	04:00:00	DE	98	41330.17	42173.6428571429
Monthly Hourly Load Values	2015-01-01 04:00:00	2015-01-01	04:00:00	05:00:00	DE	98	40643.13	41472.5816326531
Monthly Hourly Load Values	2015-01-01 05:00:00	2015-01-01	05:00:00	06:00:00	DE	98	39132.17	39930.7857142857
Monthly Hourly Load Values	2015-01-01 06:00:00	2015-01-01	06:00:00	07:00:00	DE	98	39372.5	40176.0204081633
Monthly Hourly Load Values	2015-01-01 07:00:00	2015-01-01	07:00:00	08:00:00	DE	98	40049.74	40867.0816326531
Monthly Hourly Load Values	2015-01-01 08:00:00	2015-01-01	08:00:00	09:00:00	DE	98	42361.15	43225.6632653061
Monthly Hourly Load Values	2015-01-01 09:00:00	2015-01-01	09:00:00	10:00:00	DE	98	44998.15	45916.4795918367
Monthly Hourly Load Values	2015-01-01 10:00:00	2015-01-01	10:00:00	11:00:00	DE	98	48057.62	49038.387755102
Monthly Hourly Load Values	2015-01-01 11:00:00	2015-01-01	11:00:00	12:00:00	DE	98	49133.93	50136.6632653061
Monthly Hourly Load Values	2015-01-01 12:00:00	2015-01-01	12:00:00	13:00:00	DE	98	48444.78	49433.4489795918
Monthly Hourly Load Values	2015-01-01 13:00:00	2015-01-01	13:00:00	14:00:00	DE	98	47560.3	48530.9183673469
Monthly Hourly Load Values	2015-01-01 14:00:00	2015-01-01	14:00:00	15:00:00	DE	98	47664.87	48637.6224489796
Monthly Hourly Load Values	2015-01-01 15:00:00	2015-01-01	15:00:00	16:00:00	DE	98	50030.83	51051.8673469388
Monthly Hourly Load Values	2015-01-01 16:00:00	2015-01-01	16:00:00	17:00:00	DE	98	54627.32	55742.1632653061
Monthly Hourly Load Values	2015-01-01 17:00:00	2015-01-01	17:00:00	18:00:00	DE	98	55266.3	56394.1836734694
Monthly Hourly Load Values	2015-01-01 18:00:00	2015-01-01	18:00:00	19:00:00	DE	98	54365.26	55474.7551020408
Monthly Hourly Load Values	2015-01-01 19:00:00	2015-01-01	19:00:00	20:00:00	DE	98	52220.9	53286.6326530612
Monthly Hourly Load Values	2015-01-01 20:00:00	2015-01-01	20:00:00	21:00:00	DE	98	51026.32	52067.6734693878
Monthly Hourly Load Values	2015-01-01 21:00:00	2015-01-01	21:00:00	22:00:00	DE	98	50802.46	51839.2448979592
Monthly Hourly Load Values	2015-01-01 22:00:00	2015-01-01	22:00:00	23:00:00	DE	98	47987.9	48967.2448979592
Monthly Hourly Load Values	2015-01-01 23:00:00	2015-01-01	23:00:00	00:00:00	DE	98	45267.68	46191.5102040816
Monthly Hourly Load Values	2015-01-02 00:00:00	2015-01-02	00:00:00	01:00:00	DE	98	43332.57	44216.9081632653
Monthly Hourly Load Values	2015-01-02 01:00:00	2015-01-02	01:00:00	02:00:00	DE	98	42373.2	43237.9591836735
Monthly Hourly Load Values	2015-01-02 02:00:00	2015-01-02	02:00:00	03:00:00	DE	98	42208.23	43069.6224489796
Monthly Hourly Load Values	2015-01-02 03:00:00	2015-01-02	03:00:00	04:00:00	DE	98	43130.6	44010.8163265306
Monthly Hourly Load Values	2015-01-02 04:00:00	2015-01-02	04:00:00	05:00:00	DE	98	44621.21	45531.8469387755
Monthly Hourly Load Values	2015-01-02 05:00:00	2015-01-02	05:00:00	06:00:00	DE	98	47074.63	48035.3367346939
Monthly Hourly Load Values	2015-01-02 06:00:00	2015-01-02	06:00:00	07:00:00	DE	98	50920.33	51959.5204081633
Monthly Hourly Load Values	2015-01-02 07:00:00	2015-01-02	07:00:00	08:00:00	DE	98	54657.06	55772.5102040816
Monthly Hourly Load Values	2015-01-02 08:00:00	2015-01-02	08:00:00	09:00:00	DE	98	57735.72	58914.0
Monthly Hourly Load Values	2015-01-02 09:00:00	2015-01-02	09:00:00	10:00:00	DE	98	59781.11	61001.1326530612
Monthly Hourly Load Values	2015-01-02 10:00:00	2015-01-02	10:00:00	11:00:00	DE	98	61386.89	62639.6836734694
Monthly Hourly Load Values	2015-01-02 11:00:00	2015-01-02	11:00:00	12:00:00	DE	98	61837.17	63099.1530612245
Monthly Hourly Load Values	2015-01-02 12:00:00	2015-01-02	12:00:00	13:00:00	DE	98	60788.01	62028.5816326531
Monthly Hourly Load Values	2015-01-02 13:00:00	2015-01-02	13:00:00	14:00:00	DE	98	59653.53	60870.9489795918
Monthly Hourly Load Values	2015-01-02 14:00:00	2015-01-02	14:00:00	15:00:00	DE	98	59134.99	60341.8265306122
Monthly Hourly Load Values	2015-01-02 15:00:00	2015-01-02	15:00:00	16:00:00	DE	98	60800.79	62041.6224489796
Monthly Hourly Load Values	2015-01-02 16:00:00	2015-01-02	16:00:00	17:00:00	DE	98	64104.68	65412.9387755102
Monthly Hourly Load Values	2015-01-02 17:00:00	2015-01-02	17:00:00	18:00:00	DE	98	64142.87	65451.9081632653
Monthly Hourly Load Values	2015-01-02 18:00:00	2015-01-02	18:00:00	19:00:00	DE	98	62152.36	63420.7755102041
Monthly Hourly Load Values	2015-01-02 19:00:00	2015-01-02	19:00:00	20:00:00	DE	98	58505.66	59699.6530612245
Monthly Hourly Load Values	2015-01-02 20:00:00	2015-01-02	20:00:00	21:00:00	DE	98	56136.11	57281.7448979592
Monthly Hourly Load Values	2015-01-02 21:00:00	2015-01-02	21:00:00	22:00:00	DE	98	55032.98	56156.1020408163
Monthly Hourly Load Values	2015-01-02 22:00:00	2015-01-02	22:00:00	23:00:00	DE	98	51716.41	52771.8469387755
Monthly Hourly Load Values	2015-01-02 23:00:00	2015-01-02	23:00:00	00:00:00	DE	98	48298.74	49284.4285714286
Monthly Hourly Load Values	2015-01-03 00:00:00	2015-01-03	00:00:00	01:00:00	DE	98	46002.66	46941.4897959184
Monthly Hourly Load Values	2015-01-03 01:00:00	2015-01-03	01:00:00	02:00:00	DE	98	44696.73	45608.9081632653
Monthly Hourly Load Values	2015-01-03 02:00:00	2015-01-03	02:00:00	03:00:00	DE	98	44252.29	45155.3979591837
Monthly Hourly Load Values	2015-01-03 03:00:00	2015-01-03	03:00:00	04:00:00	DE	98	44380.28	45286.0
Monthly Hourly Load Values	2015-01-03 04:00:00	2015-01-03	04:00:00	05:00:00	DE	98	44565.23	45474.7244897959
Monthly Hourly Load Values	2015-01-03 05:00:00	2015-01-03	05:00:00	06:00:00	DE	98	44902.91	45819.2959183674
Monthly Hourly Load Values	2015-01-03 06:00:00	2015-01-03	06:00:00	07:00:00	DE	98	47471.09	48439.887755102
Monthly Hourly Load Values	2015-01-03 07:00:00	2015-01-03	07:00:00	08:00:00	DE	98	50916.25	51955.3571428571
Monthly Hourly Load Values	2015-01-03 08:00:00	2015-01-03	08:00:00	09:00:00	DE	98	54500.08	55612.3265306122
Monthly Hourly Load Values	2015-01-03 09:00:00	2015-01-03	09:00:00	10:00:00	DE	98	56968.36	58130.9795918367
Monthly Hourly Load Values	2015-01-03 10:00:00	2015-01-03	10:00:00	11:00:00	DE	98	58931.41	60134.0918367347
Monthly Hourly Load Values	2015-01-03 11:00:00	2015-01-03	11:00:00	12:00:00	DE	98	59239.21	60448.1734693878
Monthly Hourly Load Values	2015-01-03 12:00:00	2015-01-03	12:00:00	13:00:00	DE	98	58412.49	59604.5816326531
Monthly Hourly Load Values	2015-01-03 13:00:00	2015-01-03	13:00:00	14:00:00	DE	98	57498.84	58672.2857142857
Monthly Hourly Load Values	2015-01-03 14:00:00	2015-01-03	14:00:00	15:00:00	DE	98	57453.21	58625.7244897959
Monthly Hourly Load Values	2015-01-03 15:00:00	2015-01-03	15:00:00	16:00:00	DE	98	59227.65	60436.3775510204
Monthly Hourly Load Values	2015-01-03 16:00:00	2015-01-03	16:00:00	17:00:00	DE	98	62116.87	63384.5612244898
Monthly Hourly Load Values	2015-01-03 17:00:00	2015-01-03	17:00:00	18:00:00	DE	98	62096.76	63364.0408163265
Monthly Hourly Load Values	2015-01-03 18:00:00	2015-01-03	18:00:00	19:00:00	DE	98	60088.36	61314.6530612245
Monthly Hourly Load Values	2015-01-03 19:00:00	2015-01-03	19:00:00	20:00:00	DE	98	56282.26	57430.8775510204
Monthly Hourly Load Values	2015-01-03 20:00:00	2015-01-03	20:00:00	21:00:00	DE	98	54020.1	55122.5510204082
Monthly Hourly Load Values	2015-01-03 21:00:00	2015-01-03	21:00:00	22:00:00	DE	98	53330.16	54418.5306122449
Monthly Hourly Load Values	2015-01-03 22:00:00	2015-01-03	22:00:00	23:00:00	DE	98	50346.3	51373.7755102041
Monthly Hourly Load Values	2015-01-03 23:00:00	2015-01-03	23:00:00	00:00:00	DE	98	47059.68	48020.0816326531
Monthly Hourly Load Values	2015-01-04 00:00:00	2015-01-04	00:00:00	01:00:00	DE	98	44831.99	45746.9285714286
Monthly Hourly Load Values	2015-01-04 01:00:00	2015-01-04	01:00:00	02:00:00	DE	98	43568.6	44457.7551020408
Monthly Hourly Load Values	2015-01-04 02:00:00	2015-01-04	02:00:00	03:00:00	DE	98	42989.83	43867.1734693878
Monthly Hourly Load Values	2015-01-04 03:00:00	2015-01-04	03:00:00	04:00:00	DE	98	43049.01	43927.5612244898
Monthly Hourly Load Values	2015-01-04 04:00:00	2015-01-04	04:00:00	05:00:00	DE	98	42627.32	43497.2653061224
Monthly Hourly Load Values	2015-01-04 05:00:00	2015-01-04	05:00:00	06:00:00	DE	98	41779.44	42632.0816326531
Monthly Hourly Load Values	2015-01-04 06:00:00	2015-01-04	06:00:00	07:00:00	DE	98	43248.44	44131.0612244898
Monthly Hourly Load Values	2015-01-04 07:00:00	2015-01-04	07:00:00	08:00:00	DE	98	45599.91	46530.5204081633
Monthly Hourly Load Values	2015-01-04 08:00:00	2015-01-04	08:00:00	09:00:00	DE	98	48813.02	49809.2040816326
Monthly Hourly Load Values	2015-01-04 09:00:00	2015-01-04	09:00:00	10:00:00	DE	98	51767.23	52823.7040816327
Monthly Hourly Load Values	2015-01-04 10:00:00	2015-01-04	10:00:00	11:00:00	DE	98	54848.2	55967.5510204082
Monthly Hourly Load Values	2015-01-04 11:00:00	2015-01-04	11:00:00	12:00:00	DE	98	54961.0	56082.6530612245
Monthly Hourly Load Values	2015-01-04 12:00:00	2015-01-04	12:00:00	13:00:00	DE	98	53397.92	54487.6734693878
Monthly Hourly Load Values	2015-01-04 13:00:00	2015-01-04	13:00:00	14:00:00	DE	98	52047.61	53109.806122449
Monthly Hourly Load Values	2015-01-04 14:00:00	2015-01-04	14:00:00	15:00:00	DE	98	51672.1	52726.6326530612
Monthly Hourly Load Values	2015-01-04 15:00:00	2015-01-04	15:00:00	16:00:00	DE	98	53567.87	54661.0918367347
Monthly Hourly Load Values	2015-01-04 16:00:00	2015-01-04	16:00:00	17:00:00	DE	98	58380.64	59572.0816326531
Monthly Hourly Load Values	2015-01-04 17:00:00	2015-01-04	17:00:00	18:00:00	DE	98	59447.6	60660.8163265306
Monthly Hourly Load Values	2015-01-04 18:00:00	2015-01-04	18:00:00	19:00:00	DE	98	58102.53	59288.2959183674
Monthly Hourly Load Values	2015-01-04 19:00:00	2015-01-04	19:00:00	20:00:00	DE	98	55673.73	56809.9285714286
Monthly Hourly Load Values	2015-01-04 20:00:00	2015-01-04	20:00:00	21:00:00	DE	98	54072.94	55176.4693877551
Monthly Hourly Load Values	2015-01-04 21:00:00	2015-01-04	21:00:00	22:00:00	DE	98	53887.27	54987.0102040816
Monthly Hourly Load Values	2015-01-04 22:00:00	2015-01-04	22:00:00	23:00:00	DE	98	50726.36	51761.5918367347
Monthly Hourly Load Values	2015-01-04 23:00:00	2015-01-04	23:00:00	00:00:00	DE	98	47829.63	48805.7448979592
Monthly Hourly Load Values	2015-01-05 00:00:00	2015-01-05	00:00:00	01:00:00	DE	98	45819.58	46754.6734693878
Monthly Hourly Load Values	2015-01-05 01:00:00	2015-01-05	01:00:00	02:00:00	DE	98	45042.71	45961.9489795918
Monthly Hourly Load Values	2015-01-05 02:00:00	2015-01-05	02:00:00	03:00:00	DE	98	45174.14	46096.0612244898
Monthly Hourly Load Values	2015-01-05 03:00:00	2015-01-05	03:00:00	04:00:00	DE	98	46486.13	47434.8265306122
Monthly Hourly Load Values	2015-01-05 04:00:00	2015-01-05	04:00:00	05:00:00	DE	98	49648.88	50662.1224489796
Monthly Hourly Load Values	2015-01-05 05:00:00	2015-01-05	05:00:00	06:00:00	DE	98	55270.72	56398.693877551
Monthly Hourly Load Values	2015-01-05 06:00:00	2015-01-05	06:00:00	07:00:00	DE	98	61561.02	62817.3673469388
Monthly Hourly Load Values	2015-01-05 07:00:00	2015-01-05	07:00:00	08:00:00	DE	98	65159.58	66489.3673469388
Monthly Hourly Load Values	2015-01-05 08:00:00	2015-01-05	08:00:00	09:00:00	DE	98	66400.02	67755.1224489796
Monthly Hourly Load Values	2015-01-05 09:00:00	2015-01-05	09:00:00	10:00:00	DE	98	67558.77	68937.5204081633
Monthly Hourly Load Values	2015-01-05 10:00:00	2015-01-05	10:00:00	11:00:00	DE	98	68605.72	70005.8367346939
Monthly Hourly Load Values	2015-01-05 11:00:00	2015-01-05	11:00:00	12:00:00	DE	98	68554.71	69953.7857142857
Monthly Hourly Load Values	2015-01-05 12:00:00	2015-01-05	12:00:00	13:00:00	DE	98	67496.82	68874.306122449
Monthly Hourly Load Values	2015-01-05 13:00:00	2015-01-05	13:00:00	14:00:00	DE	98	66629.59	67989.3775510204
Monthly Hourly Load Values	2015-01-05 14:00:00	2015-01-05	14:00:00	15:00:00	DE	98	66087.81	67436.5408163265
Monthly Hourly Load Values	2015-01-05 15:00:00	2015-01-05	15:00:00	16:00:00	DE	98	67430.4	68806.5306122449
Monthly Hourly Load Values	2015-01-05 16:00:00	2015-01-05	16:00:00	17:00:00	DE	98	71085.16	72535.8775510204
Monthly Hourly Load Values	2015-01-05 17:00:00	2015-01-05	17:00:00	18:00:00	DE	98	71035.93	72485.6428571429
Monthly Hourly Load Values	2015-01-05 18:00:00	2015-01-05	18:00:00	19:00:00	DE	98	69217.09	70629.6836734694
Monthly Hourly Load Values	2015-01-05 19:00:00	2015-01-05	19:00:00	20:00:00	DE	98	64929.16	66254.2448979592
Monthly Hourly Load Values	2015-01-05 20:00:00	2015-01-05	20:00:00	21:00:00	DE	98	61972.15	63236.887755102
Monthly Hourly Load Values	2015-01-05 21:00:00	2015-01-05	21:00:00	22:00:00	DE	98	60100.25	61326.7857142857
Monthly Hourly Load Values	2015-01-05 22:00:00	2015-01-05	22:00:00	23:00:00	DE	98	55776.87	56915.1734693878
Monthly Hourly Load Values	2015-01-05 23:00:00	2015-01-05	23:00:00	00:00:00	DE	98	52598.11	53671.5408163265
Monthly Hourly Load Values	2015-01-06 00:00:00	2015-01-06	00:00:00	01:00:00	DE	98	50209.43	51234.112244898
Monthly Hourly Load Values	2015-01-06 01:00:00	2015-01-06	01:00:00	02:00:00	DE	98	49268.35	50273.8265306122
Monthly Hourly Load Values	2015-01-06 02:00:00	2015-01-06	02:00:00	03:00:00	DE	98	49343.6	50350.612244898
Monthly Hourly Load Values	2015-01-06 03:00:00	2015-01-06	03:00:00	04:00:00	DE	98	50039.56	51060.7755102041
Monthly Hourly Load Values	2015-01-06 04:00:00	2015-01-06	04:00:00	05:00:00	DE	98	51822.94	52880.5510204082
Monthly Hourly Load Values	2015-01-06 05:00:00	2015-01-06	05:00:00	06:00:00	DE	98	55936.95	57078.5204081633
Monthly Hourly Load Values	2015-01-06 06:00:00	2015-01-06	06:00:00	07:00:00	DE	98	60962.12	62206.2448979592
Monthly Hourly Load Values	2015-01-06 07:00:00	2015-01-06	07:00:00	08:00:00	DE	98	63411.22	64705.3265306122
Monthly Hourly Load Values	2015-01-06 08:00:00	2015-01-06	08:00:00	09:00:00	DE	98	64573.29	65891.112244898
Monthly Hourly Load Values	2015-01-06 09:00:00	2015-01-06	09:00:00	10:00:00	DE	98	65997.81	67344.7040816326
Monthly Hourly Load Values	2015-01-06 10:00:00	2015-01-06	10:00:00	11:00:00	DE	98	67213.25	68584.9489795918
Monthly Hourly Load Values	2015-01-06 11:00:00	2015-01-06	11:00:00	12:00:00	DE	98	67092.32	68461.5510204082
Monthly Hourly Load Values	2015-01-06 12:00:00	2015-01-06	12:00:00	13:00:00	DE	98	65895.84	67240.6530612245
Monthly Hourly Load Values	2015-01-06 13:00:00	2015-01-06	13:00:00	14:00:00	DE	98	64490.24	65806.3673469388
Monthly Hourly Load Values	2015-01-06 14:00:00	2015-01-06	14:00:00	15:00:00	DE	98	64211.11	65521.5408163265
Monthly Hourly Load Values	2015-01-06 15:00:00	2015-01-06	15:00:00	16:00:00	DE	98	66036.85	67384.5408163265
Monthly Hourly Load Values	2015-01-06 16:00:00	2015-01-06	16:00:00	17:00:00	DE	98	70410.66	71847.612244898
Monthly Hourly Load Values	2015-01-06 17:00:00	2015-01-06	17:00:00	18:00:00	DE	98	70313.9	71748.8775510204
Monthly Hourly Load Values	2015-01-06 18:00:00	2015-01-06	18:00:00	19:00:00	DE	98	68790.62	70194.5102040816
Monthly Hourly Load Values	2015-01-06 19:00:00	2015-01-06	19:00:00	20:00:00	DE	98	65085.33	66413.6020408163
Monthly Hourly Load Values	2015-01-06 20:00:00	2015-01-06	20:00:00	21:00:00	DE	98	62148.46	63416.7959183673
Monthly Hourly Load Values	2015-01-06 21:00:00	2015-01-06	21:00:00	22:00:00	DE	98	60068.94	61294.8367346939
Monthly Hourly Load Values	2015-01-06 22:00:00	2015-01-06	22:00:00	23:00:00	DE	98	56095.41	57240.2142857143
Monthly Hourly Load Values	2015-01-06 23:00:00	2015-01-06	23:00:00	00:00:00	DE	98	52647.13	53721.5612244898
Monthly Hourly Load Values	2015-01-07 00:00:00	2015-01-07	00:00:00	01:00:00	DE	98	50320.54	51347.4897959184
Monthly Hourly Load Values	2015-01-07 01:00:00	2015-01-07	01:00:00	02:00:00	DE	98	49644.51	50657.6632653061
Monthly Hourly Load Values	2015-01-07 02:00:00	2015-01-07	02:00:00	03:00:00	DE	98	49975.65	50995.5612244898
Monthly Hourly Load Values	2015-01-07 03:00:00	2015-01-07	03:00:00	04:00:00	DE	98	51002.19	52043.0510204082
Monthly Hourly Load Values	2015-01-07 04:00:00	2015-01-07	04:00:00	05:00:00	DE	98	54479.75	55591.5816326531
Monthly Hourly Load Values	2015-01-07 05:00:00	2015-01-07	05:00:00	06:00:00	DE	98	62492.74	63768.1020408163
Monthly Hourly Load Values	2015-01-07 06:00:00	2015-01-07	06:00:00	07:00:00	DE	98	69411.49	70828.0510204082
Monthly Hourly Load Values	2015-01-07 07:00:00	2015-01-07	07:00:00	08:00:00	DE	98	72278.8	73753.8775510204
Monthly Hourly Load Values	2015-01-07 08:00:00	2015-01-07	08:00:00	09:00:00	DE	98	72498.08	73977.6326530612
Monthly Hourly Load Values	2015-01-07 09:00:00	2015-01-07	09:00:00	10:00:00	DE	98	73430.49	74929.0714285714
Monthly Hourly Load Values	2015-01-07 10:00:00	2015-01-07	10:00:00	11:00:00	DE	98	74372.52	75890.3265306122
Monthly Hourly Load Values	2015-01-07 11:00:00	2015-01-07	11:00:00	12:00:00	DE	98	73936.47	75445.3775510204
Monthly Hourly Load Values	2015-01-07 12:00:00	2015-01-07	12:00:00	13:00:00	DE	98	73241.15	74735.8673469388
Monthly Hourly Load Values	2015-01-07 13:00:00	2015-01-07	13:00:00	14:00:00	DE	98	72169.69	73642.5408163265
Monthly Hourly Load Values	2015-01-07 14:00:00	2015-01-07	14:00:00	15:00:00	DE	98	71418.84	72876.3673469388
Monthly Hourly Load Values	2015-01-07 15:00:00	2015-01-07	15:00:00	16:00:00	DE	98	72220.63	73694.5204081633
Monthly Hourly Load Values	2015-01-07 16:00:00	2015-01-07	16:00:00	17:00:00	DE	98	75892.03	77440.8469387755
Monthly Hourly Load Values	2015-01-07 17:00:00	2015-01-07	17:00:00	18:00:00	DE	98	75416.59	76955.7040816326
Monthly Hourly Load Values	2015-01-07 18:00:00	2015-01-07	18:00:00	19:00:00	DE	98	73391.17	74888.9489795918
Monthly Hourly Load Values	2015-01-07 19:00:00	2015-01-07	19:00:00	20:00:00	DE	98	69226.89	70639.6836734694
Monthly Hourly Load Values	2015-01-07 20:00:00	2015-01-07	20:00:00	21:00:00	DE	98	65797.0	67139.7959183674
Monthly Hourly Load Values	2015-01-07 21:00:00	2015-01-07	21:00:00	22:00:00	DE	98	63385.88	64679.4693877551
Monthly Hourly Load Values	2015-01-07 22:00:00	2015-01-07	22:00:00	23:00:00	DE	98	58524.89	59719.2755102041
Monthly Hourly Load Values	2015-01-07 23:00:00	2015-01-07	23:00:00	00:00:00	DE	98	54997.95	56120.3571428571
Monthly Hourly Load Values	2015-01-08 00:00:00	2015-01-08	00:00:00	01:00:00	DE	98	52647.87	53722.3163265306
Monthly Hourly Load Values	2015-01-08 01:00:00	2015-01-08	01:00:00	02:00:00	DE	98	51681.3	52736.0204081633
Monthly Hourly Load Values	2015-01-08 02:00:00	2015-01-08	02:00:00	03:00:00	DE	98	51988.52	53049.5102040816
Monthly Hourly Load Values	2015-01-08 03:00:00	2015-01-08	03:00:00	04:00:00	DE	98	53123.67	54207.8265306122
Monthly Hourly Load Values	2015-01-08 04:00:00	2015-01-08	04:00:00	05:00:00	DE	98	56036.71	57180.3163265306
Monthly Hourly Load Values	2015-01-08 05:00:00	2015-01-08	05:00:00	06:00:00	DE	98	63847.85	65150.8673469388
Monthly Hourly Load Values	2015-01-08 06:00:00	2015-01-08	06:00:00	07:00:00	DE	98	70859.31	72305.4183673469
Monthly Hourly Load Values	2015-01-08 07:00:00	2015-01-08	07:00:00	08:00:00	DE	98	73401.18	74899.1632653061
Monthly Hourly Load Values	2015-01-08 08:00:00	2015-01-08	08:00:00	09:00:00	DE	98	73630.37	75133.0306122449
Monthly Hourly Load Values	2015-01-08 09:00:00	2015-01-08	09:00:00	10:00:00	DE	98	74383.61	75901.6428571429
Monthly Hourly Load Values	2015-01-08 10:00:00	2015-01-08	10:00:00	11:00:00	DE	98	75247.76	76783.4285714286
Monthly Hourly Load Values	2015-01-08 11:00:00	2015-01-08	11:00:00	12:00:00	DE	98	74726.81	76251.8469387755
Monthly Hourly Load Values	2015-01-08 12:00:00	2015-01-08	12:00:00	13:00:00	DE	98	74195.16	75709.3469387755
Monthly Hourly Load Values	2015-01-08 13:00:00	2015-01-08	13:00:00	14:00:00	DE	98	73421.95	74920.3571428571
Monthly Hourly Load Values	2015-01-08 14:00:00	2015-01-08	14:00:00	15:00:00	DE	98	73089.49	74581.112244898
Monthly Hourly Load Values	2015-01-08 15:00:00	2015-01-08	15:00:00	16:00:00	DE	98	73828.57	75335.2755102041
Monthly Hourly Load Values	2015-01-08 16:00:00	2015-01-08	16:00:00	17:00:00	DE	98	75737.75	77283.4183673469
Monthly Hourly Load Values	2015-01-08 17:00:00	2015-01-08	17:00:00	18:00:00	DE	98	75075.68	76607.8367346939
Monthly Hourly Load Values	2015-01-08 18:00:00	2015-01-08	18:00:00	19:00:00	DE	98	73042.33	74532.9897959184
Monthly Hourly Load Values	2015-01-08 19:00:00	2015-01-08	19:00:00	20:00:00	DE	98	68872.35	70277.9081632653
Monthly Hourly Load Values	2015-01-08 20:00:00	2015-01-08	20:00:00	21:00:00	DE	98	65333.83	66667.1734693878
Monthly Hourly Load Values	2015-01-08 21:00:00	2015-01-08	21:00:00	22:00:00	DE	98	62281.01	63552.0510204082
Monthly Hourly Load Values	2015-01-08 22:00:00	2015-01-08	22:00:00	23:00:00	DE	98	57397.28	58568.6530612245
Monthly Hourly Load Values	2015-01-08 23:00:00	2015-01-08	23:00:00	00:00:00	DE	98	53645.34	54740.1428571428
Monthly Hourly Load Values	2015-01-09 00:00:00	2015-01-09	00:00:00	01:00:00	DE	98	51577.2	52629.7959183673
Monthly Hourly Load Values	2015-01-09 01:00:00	2015-01-09	01:00:00	02:00:00	DE	98	50561.26	51593.1224489796
Monthly Hourly Load Values	2015-01-09 02:00:00	2015-01-09	02:00:00	03:00:00	DE	98	50862.6	51900.612244898
Monthly Hourly Load Values	2015-01-09 03:00:00	2015-01-09	03:00:00	04:00:00	DE	98	52511.2	53582.8571428571
Monthly Hourly Load Values	2015-01-09 04:00:00	2015-01-09	04:00:00	05:00:00	DE	98	55802.48	56941.306122449
Monthly Hourly Load Values	2015-01-09 05:00:00	2015-01-09	05:00:00	06:00:00	DE	98	63576.76	64874.2448979592
Monthly Hourly Load Values	2015-01-09 06:00:00	2015-01-09	06:00:00	07:00:00	DE	98	70592.05	72032.7040816326
Monthly Hourly Load Values	2015-01-09 07:00:00	2015-01-09	07:00:00	08:00:00	DE	98	73888.89	75396.8265306122
Monthly Hourly Load Values	2015-01-09 08:00:00	2015-01-09	08:00:00	09:00:00	DE	98	74110.69	75623.1530612245
Monthly Hourly Load Values	2015-01-09 09:00:00	2015-01-09	09:00:00	10:00:00	DE	98	74891.26	76419.6530612245
Monthly Hourly Load Values	2015-01-09 10:00:00	2015-01-09	10:00:00	11:00:00	DE	98	75560.05	77102.0918367347
Monthly Hourly Load Values	2015-01-09 11:00:00	2015-01-09	11:00:00	12:00:00	DE	98	75034.4	76565.7142857143
Monthly Hourly Load Values	2015-01-09 12:00:00	2015-01-09	12:00:00	13:00:00	DE	98	73636.81	75139.6020408163
Monthly Hourly Load Values	2015-01-09 13:00:00	2015-01-09	13:00:00	14:00:00	DE	98	72150.04	73622.4897959184
Monthly Hourly Load Values	2015-01-09 14:00:00	2015-01-09	14:00:00	15:00:00	DE	98	71643.98	73106.1020408163
Monthly Hourly Load Values	2015-01-09 15:00:00	2015-01-09	15:00:00	16:00:00	DE	98	72304.3	73779.8979591837
Monthly Hourly Load Values	2015-01-09 16:00:00	2015-01-09	16:00:00	17:00:00	DE	98	74712.72	76237.4693877551
Monthly Hourly Load Values	2015-01-09 17:00:00	2015-01-09	17:00:00	18:00:00	DE	98	73643.37	75146.2959183673
Monthly Hourly Load Values	2015-01-09 18:00:00	2015-01-09	18:00:00	19:00:00	DE	98	70860.33	72306.4591836735
Monthly Hourly Load Values	2015-01-09 19:00:00	2015-01-09	19:00:00	20:00:00	DE	98	66309.81	67663.0714285714
Monthly Hourly Load Values	2015-01-09 20:00:00	2015-01-09	20:00:00	21:00:00	DE	98	62847.66	64130.2653061225
Monthly Hourly Load Values	2015-01-09 21:00:00	2015-01-09	21:00:00	22:00:00	DE	98	60150.34	61377.8979591837
Monthly Hourly Load Values	2015-01-09 22:00:00	2015-01-09	22:00:00	23:00:00	DE	98	55875.45	57015.7653061224
Monthly Hourly Load Values	2015-01-09 23:00:00	2015-01-09	23:00:00	00:00:00	DE	98	51674.54	52729.1224489796
Monthly Hourly Load Values	2015-01-10 00:00:00	2015-01-10	00:00:00	01:00:00	DE	98	48920.85	49919.2346938775
Monthly Hourly Load Values	2015-01-10 01:00:00	2015-01-10	01:00:00	02:00:00	DE	98	47543.38	48513.6530612245
Monthly Hourly Load Values	2015-01-10 02:00:00	2015-01-10	02:00:00	03:00:00	DE	98	47346.5	48312.7551020408
Monthly Hourly Load Values	2015-01-10 03:00:00	2015-01-10	03:00:00	04:00:00	DE	98	47408.69	48376.2142857143
Monthly Hourly Load Values	2015-01-10 04:00:00	2015-01-10	04:00:00	05:00:00	DE	98	47659.08	48631.7142857143
Monthly Hourly Load Values	2015-01-10 05:00:00	2015-01-10	05:00:00	06:00:00	DE	98	48774.05	49769.4387755102
Monthly Hourly Load Values	2015-01-10 06:00:00	2015-01-10	06:00:00	07:00:00	DE	98	52280.64	53347.5918367347
Monthly Hourly Load Values	2015-01-10 07:00:00	2015-01-10	07:00:00	08:00:00	DE	98	56324.28	57473.7551020408
Monthly Hourly Load Values	2015-01-10 08:00:00	2015-01-10	08:00:00	09:00:00	DE	98	59182.59	60390.3979591837
Monthly Hourly Load Values	2015-01-10 09:00:00	2015-01-10	09:00:00	10:00:00	DE	98	61424.0	62677.5510204082
Monthly Hourly Load Values	2015-01-10 10:00:00	2015-01-10	10:00:00	11:00:00	DE	98	63144.84	64433.5102040816
Monthly Hourly Load Values	2015-01-10 11:00:00	2015-01-10	11:00:00	12:00:00	DE	98	62810.63	64092.4795918367
Monthly Hourly Load Values	2015-01-10 12:00:00	2015-01-10	12:00:00	13:00:00	DE	98	60995.7	62240.5102040816
Monthly Hourly Load Values	2015-01-10 13:00:00	2015-01-10	13:00:00	14:00:00	DE	98	59438.29	60651.3163265306
Monthly Hourly Load Values	2015-01-10 14:00:00	2015-01-10	14:00:00	15:00:00	DE	98	58615.11	59811.3367346939
Monthly Hourly Load Values	2015-01-10 15:00:00	2015-01-10	15:00:00	16:00:00	DE	98	60129.49	61356.6224489796
Monthly Hourly Load Values	2015-01-10 16:00:00	2015-01-10	16:00:00	17:00:00	DE	98	64026.1	65332.7551020408
Monthly Hourly Load Values	2015-01-10 17:00:00	2015-01-10	17:00:00	18:00:00	DE	98	64218.92	65529.5102040816
Monthly Hourly Load Values	2015-01-10 18:00:00	2015-01-10	18:00:00	19:00:00	DE	98	62045.57	63311.806122449
Monthly Hourly Load Values	2015-01-10 19:00:00	2015-01-10	19:00:00	20:00:00	DE	98	58053.9	59238.6734693878
Monthly Hourly Load Values	2015-01-10 20:00:00	2015-01-10	20:00:00	21:00:00	DE	98	55870.6	57010.8163265306
Monthly Hourly Load Values	2015-01-10 21:00:00	2015-01-10	21:00:00	22:00:00	DE	98	54929.36	56050.3673469388
Monthly Hourly Load Values	2015-01-10 22:00:00	2015-01-10	22:00:00	23:00:00	DE	98	51717.1	52772.5510204082
Monthly Hourly Load Values	2015-01-10 23:00:00	2015-01-10	23:00:00	00:00:00	DE	98	48155.88	49138.6530612245
Monthly Hourly Load Values	2015-01-11 00:00:00	2015-01-11	00:00:00	01:00:00	DE	98	45907.85	46844.7448979592
Monthly Hourly Load Values	2015-01-11 01:00:00	2015-01-11	01:00:00	02:00:00	DE	98	44713.64	45626.1632653061
Monthly Hourly Load Values	2015-01-11 02:00:00	2015-01-11	02:00:00	03:00:00	DE	98	44488.41	45396.3367346939
Monthly Hourly Load Values	2015-01-11 03:00:00	2015-01-11	03:00:00	04:00:00	DE	98	44810.82	45725.3265306122
Monthly Hourly Load Values	2015-01-11 04:00:00	2015-01-11	04:00:00	05:00:00	DE	98	44559.88	45469.2653061224
Monthly Hourly Load Values	2015-01-11 05:00:00	2015-01-11	05:00:00	06:00:00	DE	98	43776.38	44669.7755102041
Monthly Hourly Load Values	2015-01-11 06:00:00	2015-01-11	06:00:00	07:00:00	DE	98	45523.96	46453.0204081633
Monthly Hourly Load Values	2015-01-11 07:00:00	2015-01-11	07:00:00	08:00:00	DE	98	48479.36	49468.7346938776
Monthly Hourly Load Values	2015-01-11 08:00:00	2015-01-11	08:00:00	09:00:00	DE	98	52389.48	53458.6530612245
Monthly Hourly Load Values	2015-01-11 09:00:00	2015-01-11	09:00:00	10:00:00	DE	98	55656.49	56792.3367346939
Monthly Hourly Load Values	2015-01-11 10:00:00	2015-01-11	10:00:00	11:00:00	DE	98	58864.81	60066.1326530612
Monthly Hourly Load Values	2015-01-11 11:00:00	2015-01-11	11:00:00	12:00:00	DE	98	58848.47	60049.4591836735
Monthly Hourly Load Values	2015-01-11 12:00:00	2015-01-11	12:00:00	13:00:00	DE	98	57255.2	58423.6734693878
Monthly Hourly Load Values	2015-01-11 13:00:00	2015-01-11	13:00:00	14:00:00	DE	98	55788.72	56927.2653061224
Monthly Hourly Load Values	2015-01-11 14:00:00	2015-01-11	14:00:00	15:00:00	DE	98	55424.83	56555.9489795918
Monthly Hourly Load Values	2015-01-11 15:00:00	2015-01-11	15:00:00	16:00:00	DE	98	56506.37	57659.5612244898
Monthly Hourly Load Values	2015-01-11 16:00:00	2015-01-11	16:00:00	17:00:00	DE	98	61102.6	62349.5918367347
Monthly Hourly Load Values	2015-01-11 17:00:00	2015-01-11	17:00:00	18:00:00	DE	98	62450.32	63724.8163265306
Monthly Hourly Load Values	2015-01-11 18:00:00	2015-01-11	18:00:00	19:00:00	DE	98	60863.17	62105.2755102041
Monthly Hourly Load Values	2015-01-11 19:00:00	2015-01-11	19:00:00	20:00:00	DE	98	58134.32	59320.7346938775
Monthly Hourly Load Values	2015-01-11 20:00:00	2015-01-11	20:00:00	21:00:00	DE	98	56433.86	57585.5714285714
Monthly Hourly Load Values	2015-01-11 21:00:00	2015-01-11	21:00:00	22:00:00	DE	98	56431.55	57583.2142857143
Monthly Hourly Load Values	2015-01-11 22:00:00	2015-01-11	22:00:00	23:00:00	DE	98	53145.58	54230.1836734694
Monthly Hourly Load Values	2015-01-11 23:00:00	2015-01-11	23:00:00	00:00:00	DE	98	50379.73	51407.887755102
Monthly Hourly Load Values	2015-01-12 00:00:00	2015-01-12	00:00:00	01:00:00	DE	98	48663.17	49656.2959183673
Monthly Hourly Load Values	2015-01-12 01:00:00	2015-01-12	01:00:00	02:00:00	DE	98	47791.87	48767.2142857143
Monthly Hourly Load Values	2015-01-12 02:00:00	2015-01-12	02:00:00	03:00:00	DE	98	48309.04	49294.9387755102
Monthly Hourly Load Values	2015-01-12 03:00:00	2015-01-12	03:00:00	04:00:00	DE	98	49748.32	50763.5918367347
Monthly Hourly Load Values	2015-01-12 04:00:00	2015-01-12	04:00:00	05:00:00	DE	98	53947.79	55048.7653061224
Monthly Hourly Load Values	2015-01-12 05:00:00	2015-01-12	05:00:00	06:00:00	DE	98	63181.2	64470.612244898
Monthly Hourly Load Values	2015-01-12 06:00:00	2015-01-12	06:00:00	07:00:00	DE	98	70797.15	72241.9897959184
Monthly Hourly Load Values	2015-01-12 07:00:00	2015-01-12	07:00:00	08:00:00	DE	98	73882.44	75390.2448979592
Monthly Hourly Load Values	2015-01-12 08:00:00	2015-01-12	08:00:00	09:00:00	DE	98	74235.06	75750.0612244898
Monthly Hourly Load Values	2015-01-12 09:00:00	2015-01-12	09:00:00	10:00:00	DE	98	75312.35	76849.3367346939
Monthly Hourly Load Values	2015-01-12 10:00:00	2015-01-12	10:00:00	11:00:00	DE	98	76138.59	77692.4387755102
Monthly Hourly Load Values	2015-01-12 11:00:00	2015-01-12	11:00:00	12:00:00	DE	98	75819.81	77367.1530612245
Monthly Hourly Load Values	2015-01-12 12:00:00	2015-01-12	12:00:00	13:00:00	DE	98	75420.94	76960.1428571429
Monthly Hourly Load Values	2015-01-12 13:00:00	2015-01-12	13:00:00	14:00:00	DE	98	74487.85	76008.0102040816
Monthly Hourly Load Values	2015-01-12 14:00:00	2015-01-12	14:00:00	15:00:00	DE	98	73984.55	75494.4387755102
Monthly Hourly Load Values	2015-01-12 15:00:00	2015-01-12	15:00:00	16:00:00	DE	98	74049.09	75560.2959183673
Monthly Hourly Load Values	2015-01-12 16:00:00	2015-01-12	16:00:00	17:00:00	DE	98	76308.3	77865.612244898
Monthly Hourly Load Values	2015-01-12 17:00:00	2015-01-12	17:00:00	18:00:00	DE	98	75873.64	77422.0816326531
Monthly Hourly Load Values	2015-01-12 18:00:00	2015-01-12	18:00:00	19:00:00	DE	98	73630.11	75132.7653061225
Monthly Hourly Load Values	2015-01-12 19:00:00	2015-01-12	19:00:00	20:00:00	DE	98	69385.74	70801.7755102041
Monthly Hourly Load Values	2015-01-12 20:00:00	2015-01-12	20:00:00	21:00:00	DE	98	65937.14	67282.7959183673
Monthly Hourly Load Values	2015-01-12 21:00:00	2015-01-12	21:00:00	22:00:00	DE	98	62595.85	63873.3163265306
Monthly Hourly Load Values	2015-01-12 22:00:00	2015-01-12	22:00:00	23:00:00	DE	98	57706.11	58883.7857142857
Monthly Hourly Load Values	2015-01-12 23:00:00	2015-01-12	23:00:00	00:00:00	DE	98	53982.73	55084.4183673469
Monthly Hourly Load Values	2015-01-13 00:00:00	2015-01-13	00:00:00	01:00:00	DE	98	51877.91	52936.6428571429
Monthly Hourly Load Values	2015-01-13 01:00:00	2015-01-13	01:00:00	02:00:00	DE	98	50737.49	51772.9489795918
Monthly Hourly Load Values	2015-01-13 02:00:00	2015-01-13	02:00:00	03:00:00	DE	98	51223.96	52269.3469387755
Monthly Hourly Load Values	2015-01-13 03:00:00	2015-01-13	03:00:00	04:00:00	DE	98	52790.89	53868.2551020408
Monthly Hourly Load Values	2015-01-13 04:00:00	2015-01-13	04:00:00	05:00:00	DE	98	56241.4	57389.1836734694
Monthly Hourly Load Values	2015-01-13 05:00:00	2015-01-13	05:00:00	06:00:00	DE	98	64450.69	65766.0102040816
Monthly Hourly Load Values	2015-01-13 06:00:00	2015-01-13	06:00:00	07:00:00	DE	98	71588.14	73049.1224489796
Monthly Hourly Load Values	2015-01-13 07:00:00	2015-01-13	07:00:00	08:00:00	DE	98	73704.64	75208.8163265306
Monthly Hourly Load Values	2015-01-13 08:00:00	2015-01-13	08:00:00	09:00:00	DE	98	73091.63	74583.2959183674
Monthly Hourly Load Values	2015-01-13 09:00:00	2015-01-13	09:00:00	10:00:00	DE	98	73760.32	75265.6326530612
Monthly Hourly Load Values	2015-01-13 10:00:00	2015-01-13	10:00:00	11:00:00	DE	98	74280.63	75796.5612244898
Monthly Hourly Load Values	2015-01-13 11:00:00	2015-01-13	11:00:00	12:00:00	DE	98	74089.36	75601.387755102
Monthly Hourly Load Values	2015-01-13 12:00:00	2015-01-13	12:00:00	13:00:00	DE	98	73228.3	74722.7551020408
Monthly Hourly Load Values	2015-01-13 13:00:00	2015-01-13	13:00:00	14:00:00	DE	98	72015.86	73485.5714285714
Monthly Hourly Load Values	2015-01-13 14:00:00	2015-01-13	14:00:00	15:00:00	DE	98	71256.77	72710.9897959184
Monthly Hourly Load Values	2015-01-13 15:00:00	2015-01-13	15:00:00	16:00:00	DE	98	71764.89	73229.4795918367
Monthly Hourly Load Values	2015-01-13 16:00:00	2015-01-13	16:00:00	17:00:00	DE	98	75367.56	76905.6734693878
Monthly Hourly Load Values	2015-01-13 17:00:00	2015-01-13	17:00:00	18:00:00	DE	98	75238.89	76774.3775510204
Monthly Hourly Load Values	2015-01-13 18:00:00	2015-01-13	18:00:00	19:00:00	DE	98	72885.38	74372.8367346939
Monthly Hourly Load Values	2015-01-13 19:00:00	2015-01-13	19:00:00	20:00:00	DE	98	68223.8	69616.1224489796
Monthly Hourly Load Values	2015-01-13 20:00:00	2015-01-13	20:00:00	21:00:00	DE	98	64610.11	65928.6836734694
Monthly Hourly Load Values	2015-01-13 21:00:00	2015-01-13	21:00:00	22:00:00	DE	98	61423.62	62677.1632653061
Monthly Hourly Load Values	2015-01-13 22:00:00	2015-01-13	22:00:00	23:00:00	DE	98	56397.13	57548.0918367347
Monthly Hourly Load Values	2015-01-13 23:00:00	2015-01-13	23:00:00	00:00:00	DE	98	52831.05	53909.2346938776
Monthly Hourly Load Values	2015-01-14 00:00:00	2015-01-14	00:00:00	01:00:00	DE	98	50577.79	51609.9897959184
Monthly Hourly Load Values	2015-01-14 01:00:00	2015-01-14	01:00:00	02:00:00	DE	98	49957.26	50976.7959183674
Monthly Hourly Load Values	2015-01-14 02:00:00	2015-01-14	02:00:00	03:00:00	DE	98	50503.69	51534.3775510204
Monthly Hourly Load Values	2015-01-14 03:00:00	2015-01-14	03:00:00	04:00:00	DE	98	52171.7	53236.4285714286
Monthly Hourly Load Values	2015-01-14 04:00:00	2015-01-14	04:00:00	05:00:00	DE	98	55730.22	56867.5714285714
Monthly Hourly Load Values	2015-01-14 05:00:00	2015-01-14	05:00:00	06:00:00	DE	98	64169.28	65478.8571428571
Monthly Hourly Load Values	2015-01-14 06:00:00	2015-01-14	06:00:00	07:00:00	DE	98	71623.24	73084.9387755102
Monthly Hourly Load Values	2015-01-14 07:00:00	2015-01-14	07:00:00	08:00:00	DE	98	73906.37	75414.6632653061
Monthly Hourly Load Values	2015-01-14 08:00:00	2015-01-14	08:00:00	09:00:00	DE	98	73729.6	75234.2857142857
Monthly Hourly Load Values	2015-01-14 09:00:00	2015-01-14	09:00:00	10:00:00	DE	98	74770.59	76296.5204081633
Monthly Hourly Load Values	2015-01-14 10:00:00	2015-01-14	10:00:00	11:00:00	DE	98	76184.44	77739.2244897959
Monthly Hourly Load Values	2015-01-14 11:00:00	2015-01-14	11:00:00	12:00:00	DE	98	75659.42	77203.4897959184
Monthly Hourly Load Values	2015-01-14 12:00:00	2015-01-14	12:00:00	13:00:00	DE	98	75044.82	76576.3469387755
Monthly Hourly Load Values	2015-01-14 13:00:00	2015-01-14	13:00:00	14:00:00	DE	98	74068.38	75579.9795918367
Monthly Hourly Load Values	2015-01-14 14:00:00	2015-01-14	14:00:00	15:00:00	DE	98	73013.48	74503.5510204082
Monthly Hourly Load Values	2015-01-14 15:00:00	2015-01-14	15:00:00	16:00:00	DE	98	73193.63	74687.3775510204
Monthly Hourly Load Values	2015-01-14 16:00:00	2015-01-14	16:00:00	17:00:00	DE	98	76174.37	77728.9489795918
Monthly Hourly Load Values	2015-01-14 17:00:00	2015-01-14	17:00:00	18:00:00	DE	98	75936.57	77486.2959183674
Monthly Hourly Load Values	2015-01-14 18:00:00	2015-01-14	18:00:00	19:00:00	DE	98	73801.81	75307.9693877551
Monthly Hourly Load Values	2015-01-14 19:00:00	2015-01-14	19:00:00	20:00:00	DE	98	69597.46	71017.8163265306
Monthly Hourly Load Values	2015-01-14 20:00:00	2015-01-14	20:00:00	21:00:00	DE	98	66182.65	67533.3163265306
Monthly Hourly Load Values	2015-01-14 21:00:00	2015-01-14	21:00:00	22:00:00	DE	98	63231.79	64522.2346938776
Monthly Hourly Load Values	2015-01-14 22:00:00	2015-01-14	22:00:00	23:00:00	DE	98	58603.18	59799.1632653061
Monthly Hourly Load Values	2015-01-14 23:00:00	2015-01-14	23:00:00	00:00:00	DE	98	55123.96	56248.9387755102
Monthly Hourly Load Values	2015-01-15 00:00:00	2015-01-15	00:00:00	01:00:00	DE	98	53269.32	54356.4489795918
Monthly Hourly Load Values	2015-01-15 01:00:00	2015-01-15	01:00:00	02:00:00	DE	98	52303.66	53371.0816326531
Monthly Hourly Load Values	2015-01-15 02:00:00	2015-01-15	02:00:00	03:00:00	DE	98	52673.67	53748.6428571429
Monthly Hourly Load Values	2015-01-15 03:00:00	2015-01-15	03:00:00	04:00:00	DE	98	53741.17	54837.9285714286
Monthly Hourly Load Values	2015-01-15 04:00:00	2015-01-15	04:00:00	05:00:00	DE	98	56958.11	58120.5204081633
Monthly Hourly Load Values	2015-01-15 05:00:00	2015-01-15	05:00:00	06:00:00	DE	98	65181.8	66512.0408163265
Monthly Hourly Load Values	2015-01-15 06:00:00	2015-01-15	06:00:00	07:00:00	DE	98	72243.14	73717.4897959184
Monthly Hourly Load Values	2015-01-15 07:00:00	2015-01-15	07:00:00	08:00:00	DE	98	74665.24	76189.0204081633
Monthly Hourly Load Values	2015-01-15 08:00:00	2015-01-15	08:00:00	09:00:00	DE	98	74600.35	76122.806122449
Monthly Hourly Load Values	2015-01-15 09:00:00	2015-01-15	09:00:00	10:00:00	DE	98	75290.09	76826.6224489796
Monthly Hourly Load Values	2015-01-15 10:00:00	2015-01-15	10:00:00	11:00:00	DE	98	75960.09	77510.2959183673
Monthly Hourly Load Values	2015-01-15 11:00:00	2015-01-15	11:00:00	12:00:00	DE	98	75327.19	76864.4795918367
Monthly Hourly Load Values	2015-01-15 12:00:00	2015-01-15	12:00:00	13:00:00	DE	98	74727.74	76252.7959183674
Monthly Hourly Load Values	2015-01-15 13:00:00	2015-01-15	13:00:00	14:00:00	DE	98	73807.57	75313.8469387755
Monthly Hourly Load Values	2015-01-15 14:00:00	2015-01-15	14:00:00	15:00:00	DE	98	73094.93	74586.6632653061
Monthly Hourly Load Values	2015-01-15 15:00:00	2015-01-15	15:00:00	16:00:00	DE	98	73141.45	74634.1326530612
Monthly Hourly Load Values	2015-01-15 16:00:00	2015-01-15	16:00:00	17:00:00	DE	98	76016.24	77567.5918367347
Monthly Hourly Load Values	2015-01-15 17:00:00	2015-01-15	17:00:00	18:00:00	DE	98	75746.19	77292.0306122449
Monthly Hourly Load Values	2015-01-15 18:00:00	2015-01-15	18:00:00	19:00:00	DE	98	73660.53	75163.806122449
Monthly Hourly Load Values	2015-01-15 19:00:00	2015-01-15	19:00:00	20:00:00	DE	98	69417.24	70833.9183673469
Monthly Hourly Load Values	2015-01-15 20:00:00	2015-01-15	20:00:00	21:00:00	DE	98	65774.73	67117.0714285714
Monthly Hourly Load Values	2015-01-15 21:00:00	2015-01-15	21:00:00	22:00:00	DE	98	62720.72	64000.7346938776
Monthly Hourly Load Values	2015-01-15 22:00:00	2015-01-15	22:00:00	23:00:00	DE	98	57846.06	59026.5918367347
Monthly Hourly Load Values	2015-01-15 23:00:00	2015-01-15	23:00:00	00:00:00	DE	98	54242.24	55349.2244897959
Monthly Hourly Load Values	2015-01-16 00:00:00	2015-01-16	00:00:00	01:00:00	DE	98	51719.15	52774.6428571429
Monthly Hourly Load Values	2015-01-16 01:00:00	2015-01-16	01:00:00	02:00:00	DE	98	50693.01	51727.5612244898
Monthly Hourly Load Values	2015-01-16 02:00:00	2015-01-16	02:00:00	03:00:00	DE	98	51222.45	52267.806122449
Monthly Hourly Load Values	2015-01-16 03:00:00	2015-01-16	03:00:00	04:00:00	DE	98	52851.87	53930.4795918367
Monthly Hourly Load Values	2015-01-16 04:00:00	2015-01-16	04:00:00	05:00:00	DE	98	56672.92	57829.5102040816
Monthly Hourly Load Values	2015-01-16 05:00:00	2015-01-16	05:00:00	06:00:00	DE	98	64643.09	65962.3367346939
Monthly Hourly Load Values	2015-01-16 06:00:00	2015-01-16	06:00:00	07:00:00	DE	98	71879.26	73346.1836734694
Monthly Hourly Load Values	2015-01-16 07:00:00	2015-01-16	07:00:00	08:00:00	DE	98	74345.96	75863.2244897959
Monthly Hourly Load Values	2015-01-16 08:00:00	2015-01-16	08:00:00	09:00:00	DE	98	74073.75	75585.4591836735
Monthly Hourly Load Values	2015-01-16 09:00:00	2015-01-16	09:00:00	10:00:00	DE	98	74482.88	76002.9387755102
Monthly Hourly Load Values	2015-01-16 10:00:00	2015-01-16	10:00:00	11:00:00	DE	98	75193.63	76728.193877551
Monthly Hourly Load Values	2015-01-16 11:00:00	2015-01-16	11:00:00	12:00:00	DE	98	74207.07	75721.5
Monthly Hourly Load Values	2015-01-16 12:00:00	2015-01-16	12:00:00	13:00:00	DE	98	72731.06	74215.3673469388
Monthly Hourly Load Values	2015-01-16 13:00:00	2015-01-16	13:00:00	14:00:00	DE	98	71084.54	72535.2448979592
Monthly Hourly Load Values	2015-01-16 14:00:00	2015-01-16	14:00:00	15:00:00	DE	98	70015.93	71444.8265306122
Monthly Hourly Load Values	2015-01-16 15:00:00	2015-01-16	15:00:00	16:00:00	DE	98	70536.93	71976.4591836735
Monthly Hourly Load Values	2015-01-16 16:00:00	2015-01-16	16:00:00	17:00:00	DE	98	73968.0	75477.5510204082
Monthly Hourly Load Values	2015-01-16 17:00:00	2015-01-16	17:00:00	18:00:00	DE	98	73394.77	74892.6224489796
Monthly Hourly Load Values	2015-01-16 18:00:00	2015-01-16	18:00:00	19:00:00	DE	98	70920.09	72367.4387755102
Monthly Hourly Load Values	2015-01-16 19:00:00	2015-01-16	19:00:00	20:00:00	DE	98	66595.02	67954.1020408163
Monthly Hourly Load Values	2015-01-16 20:00:00	2015-01-16	20:00:00	21:00:00	DE	98	63195.31	64485.0102040816
Monthly Hourly Load Values	2015-01-16 21:00:00	2015-01-16	21:00:00	22:00:00	DE	98	60724.81	61964.0918367347
Monthly Hourly Load Values	2015-01-16 22:00:00	2015-01-16	22:00:00	23:00:00	DE	98	56626.14	57781.7755102041
Monthly Hourly Load Values	2015-01-16 23:00:00	2015-01-16	23:00:00	00:00:00	DE	98	52987.12	54068.4897959184
Monthly Hourly Load Values	2015-01-17 00:00:00	2015-01-17	00:00:00	01:00:00	DE	98	50713.45	51748.4183673469
Monthly Hourly Load Values	2015-01-17 01:00:00	2015-01-17	01:00:00	02:00:00	DE	98	49606.01	50618.3775510204
Monthly Hourly Load Values	2015-01-17 02:00:00	2015-01-17	02:00:00	03:00:00	DE	98	49193.41	50197.3571428571
Monthly Hourly Load Values	2015-01-17 03:00:00	2015-01-17	03:00:00	04:00:00	DE	98	49470.04	50479.6326530612
Monthly Hourly Load Values	2015-01-17 04:00:00	2015-01-17	04:00:00	05:00:00	DE	98	49340.71	50347.6632653061
Monthly Hourly Load Values	2015-01-17 05:00:00	2015-01-17	05:00:00	06:00:00	DE	98	50086.62	51108.7959183674
Monthly Hourly Load Values	2015-01-17 06:00:00	2015-01-17	06:00:00	07:00:00	DE	98	53580.4	54673.8775510204
Monthly Hourly Load Values	2015-01-17 07:00:00	2015-01-17	07:00:00	08:00:00	DE	98	57603.01	58778.5816326531
Monthly Hourly Load Values	2015-01-17 08:00:00	2015-01-17	08:00:00	09:00:00	DE	98	61005.08	62250.0816326531
Monthly Hourly Load Values	2015-01-17 09:00:00	2015-01-17	09:00:00	10:00:00	DE	98	63075.07	64362.3163265306
Monthly Hourly Load Values	2015-01-17 10:00:00	2015-01-17	10:00:00	11:00:00	DE	98	64120.86	65429.4489795918
Monthly Hourly Load Values	2015-01-17 11:00:00	2015-01-17	11:00:00	12:00:00	DE	98	63186.18	64475.693877551
Monthly Hourly Load Values	2015-01-17 12:00:00	2015-01-17	12:00:00	13:00:00	DE	98	61234.26	62483.9387755102
Monthly Hourly Load Values	2015-01-17 13:00:00	2015-01-17	13:00:00	14:00:00	DE	98	59368.69	60580.2959183673
Monthly Hourly Load Values	2015-01-17 14:00:00	2015-01-17	14:00:00	15:00:00	DE	98	58520.62	59714.9183673469
Monthly Hourly Load Values	2015-01-17 15:00:00	2015-01-17	15:00:00	16:00:00	DE	98	59332.94	60543.8163265306
Monthly Hourly Load Values	2015-01-17 16:00:00	2015-01-17	16:00:00	17:00:00	DE	98	63811.18	65113.4489795918
Monthly Hourly Load Values	2015-01-17 17:00:00	2015-01-17	17:00:00	18:00:00	DE	98	64773.18	66095.0816326531
Monthly Hourly Load Values	2015-01-17 18:00:00	2015-01-17	18:00:00	19:00:00	DE	98	62719.42	63999.4081632653
Monthly Hourly Load Values	2015-01-17 19:00:00	2015-01-17	19:00:00	20:00:00	DE	98	58676.67	59874.1530612245
Monthly Hourly Load Values	2015-01-17 20:00:00	2015-01-17	20:00:00	21:00:00	DE	98	56346.86	57496.7959183673
Monthly Hourly Load Values	2015-01-17 21:00:00	2015-01-17	21:00:00	22:00:00	DE	98	55646.54	56782.1836734694
Monthly Hourly Load Values	2015-01-17 22:00:00	2015-01-17	22:00:00	23:00:00	DE	98	52452.98	53523.4489795918
Monthly Hourly Load Values	2015-01-17 23:00:00	2015-01-17	23:00:00	00:00:00	DE	98	49354.32	50361.5510204082
Monthly Hourly Load Values	2015-01-18 00:00:00	2015-01-18	00:00:00	01:00:00	DE	98	47525.56	48495.4693877551
Monthly Hourly Load Values	2015-01-18 01:00:00	2015-01-18	01:00:00	02:00:00	DE	98	46302.71	47247.6632653061
Monthly Hourly Load Values	2015-01-18 02:00:00	2015-01-18	02:00:00	03:00:00	DE	98	45750.46	46684.1428571429
Monthly Hourly Load Values	2015-01-18 03:00:00	2015-01-18	03:00:00	04:00:00	DE	98	45576.93	46507.0714285714
Monthly Hourly Load Values	2015-01-18 04:00:00	2015-01-18	04:00:00	05:00:00	DE	98	45050.92	45970.3265306122
Monthly Hourly Load Values	2015-01-18 05:00:00	2015-01-18	05:00:00	06:00:00	DE	98	44444.59	45351.6224489796
Monthly Hourly Load Values	2015-01-18 06:00:00	2015-01-18	06:00:00	07:00:00	DE	98	46309.83	47254.9285714286
Monthly Hourly Load Values	2015-01-18 07:00:00	2015-01-18	07:00:00	08:00:00	DE	98	49164.44	50167.7959183673
Monthly Hourly Load Values	2015-01-18 08:00:00	2015-01-18	08:00:00	09:00:00	DE	98	52874.09	53953.1530612245
Monthly Hourly Load Values	2015-01-18 09:00:00	2015-01-18	09:00:00	10:00:00	DE	98	55932.74	57074.2244897959
Monthly Hourly Load Values	2015-01-18 10:00:00	2015-01-18	10:00:00	11:00:00	DE	98	59241.57	60450.5816326531
Monthly Hourly Load Values	2015-01-18 11:00:00	2015-01-18	11:00:00	12:00:00	DE	98	59072.25	60277.806122449
Monthly Hourly Load Values	2015-01-18 12:00:00	2015-01-18	12:00:00	13:00:00	DE	98	56704.26	57861.4897959184
Monthly Hourly Load Values	2015-01-18 13:00:00	2015-01-18	13:00:00	14:00:00	DE	98	54567.77	55681.3979591837
Monthly Hourly Load Values	2015-01-18 14:00:00	2015-01-18	14:00:00	15:00:00	DE	98	53764.38	54861.612244898
Monthly Hourly Load Values	2015-01-18 15:00:00	2015-01-18	15:00:00	16:00:00	DE	98	54769.21	55886.9489795918
Monthly Hourly Load Values	2015-01-18 16:00:00	2015-01-18	16:00:00	17:00:00	DE	98	60122.99	61349.9897959184
Monthly Hourly Load Values	2015-01-18 17:00:00	2015-01-18	17:00:00	18:00:00	DE	98	61937.94	63201.9795918367
Monthly Hourly Load Values	2015-01-18 18:00:00	2015-01-18	18:00:00	19:00:00	DE	98	60726.29	61965.6020408163
Monthly Hourly Load Values	2015-01-18 19:00:00	2015-01-18	19:00:00	20:00:00	DE	98	58137.19	59323.6632653061
Monthly Hourly Load Values	2015-01-18 20:00:00	2015-01-18	20:00:00	21:00:00	DE	98	56582.13	57736.8673469388
Monthly Hourly Load Values	2015-01-18 21:00:00	2015-01-18	21:00:00	22:00:00	DE	98	56896.75	58057.9081632653
Monthly Hourly Load Values	2015-01-18 22:00:00	2015-01-18	22:00:00	23:00:00	DE	98	54110.68	55214.9795918367
Monthly Hourly Load Values	2015-01-18 23:00:00	2015-01-18	23:00:00	00:00:00	DE	98	51356.41	52404.5
Monthly Hourly Load Values	2015-01-19 00:00:00	2015-01-19	00:00:00	01:00:00	DE	98	49679.73	50693.6020408163
Monthly Hourly Load Values	2015-01-19 01:00:00	2015-01-19	01:00:00	02:00:00	DE	98	48981.3	49980.9183673469
Monthly Hourly Load Values	2015-01-19 02:00:00	2015-01-19	02:00:00	03:00:00	DE	98	49289.91	50295.8265306122
Monthly Hourly Load Values	2015-01-19 03:00:00	2015-01-19	03:00:00	04:00:00	DE	98	51007.34	52048.306122449
Monthly Hourly Load Values	2015-01-19 04:00:00	2015-01-19	04:00:00	05:00:00	DE	98	54830.71	55949.7040816326
Monthly Hourly Load Values	2015-01-19 05:00:00	2015-01-19	05:00:00	06:00:00	DE	98	63924.09	65228.6632653061
Monthly Hourly Load Values	2015-01-19 06:00:00	2015-01-19	06:00:00	07:00:00	DE	98	71535.63	72995.5408163265
Monthly Hourly Load Values	2015-01-19 07:00:00	2015-01-19	07:00:00	08:00:00	DE	98	74051.79	75563.0510204082
Monthly Hourly Load Values	2015-01-19 08:00:00	2015-01-19	08:00:00	09:00:00	DE	98	74269.27	75784.9693877551
Monthly Hourly Load Values	2015-01-19 09:00:00	2015-01-19	09:00:00	10:00:00	DE	98	75184.74	76719.1224489796
Monthly Hourly Load Values	2015-01-19 10:00:00	2015-01-19	10:00:00	11:00:00	DE	98	76097.99	77651.0102040816
Monthly Hourly Load Values	2015-01-19 11:00:00	2015-01-19	11:00:00	12:00:00	DE	98	75761.71	77307.8673469388
Monthly Hourly Load Values	2015-01-19 12:00:00	2015-01-19	12:00:00	13:00:00	DE	98	75128.68	76661.9183673469
Monthly Hourly Load Values	2015-01-19 13:00:00	2015-01-19	13:00:00	14:00:00	DE	98	74039.65	75550.6632653061
Monthly Hourly Load Values	2015-01-19 14:00:00	2015-01-19	14:00:00	15:00:00	DE	98	73509.1	75009.2857142857
Monthly Hourly Load Values	2015-01-19 15:00:00	2015-01-19	15:00:00	16:00:00	DE	98	73327.59	74824.0714285714
Monthly Hourly Load Values	2015-01-19 16:00:00	2015-01-19	16:00:00	17:00:00	DE	98	76465.42	78025.9387755102
Monthly Hourly Load Values	2015-01-19 17:00:00	2015-01-19	17:00:00	18:00:00	DE	98	76351.0	77909.1836734694
Monthly Hourly Load Values	2015-01-19 18:00:00	2015-01-19	18:00:00	19:00:00	DE	98	74391.42	75909.612244898
Monthly Hourly Load Values	2015-01-19 19:00:00	2015-01-19	19:00:00	20:00:00	DE	98	70094.39	71524.887755102
Monthly Hourly Load Values	2015-01-19 20:00:00	2015-01-19	20:00:00	21:00:00	DE	98	66745.3	68107.4489795918
Monthly Hourly Load Values	2015-01-19 21:00:00	2015-01-19	21:00:00	22:00:00	DE	98	63791.7	65093.5714285714
Monthly Hourly Load Values	2015-01-19 22:00:00	2015-01-19	22:00:00	23:00:00	DE	98	59346.24	60557.387755102
Monthly Hourly Load Values	2015-01-19 23:00:00	2015-01-19	23:00:00	00:00:00	DE	98	56278.88	57427.4285714286
Monthly Hourly Load Values	2015-01-20 00:00:00	2015-01-20	00:00:00	01:00:00	DE	98	54283.96	55391.7959183673
Monthly Hourly Load Values	2015-01-20 01:00:00	2015-01-20	01:00:00	02:00:00	DE	98	53308.64	54396.5714285714
Monthly Hourly Load Values	2015-01-20 02:00:00	2015-01-20	02:00:00	03:00:00	DE	98	53672.31	54767.6632653061
Monthly Hourly Load Values	2015-01-20 03:00:00	2015-01-20	03:00:00	04:00:00	DE	98	54748.46	55865.7755102041
Monthly Hourly Load Values	2015-01-20 04:00:00	2015-01-20	04:00:00	05:00:00	DE	98	57952.18	59134.8775510204
Monthly Hourly Load Values	2015-01-20 05:00:00	2015-01-20	05:00:00	06:00:00	DE	98	65695.69	67036.4183673469
Monthly Hourly Load Values	2015-01-20 06:00:00	2015-01-20	06:00:00	07:00:00	DE	98	72744.56	74229.1428571429
Monthly Hourly Load Values	2015-01-20 07:00:00	2015-01-20	07:00:00	08:00:00	DE	98	75284.44	76820.8571428571
Monthly Hourly Load Values	2015-01-20 08:00:00	2015-01-20	08:00:00	09:00:00	DE	98	75406.68	76945.5918367347
Monthly Hourly Load Values	2015-01-20 09:00:00	2015-01-20	09:00:00	10:00:00	DE	98	76375.17	77933.8469387755
Monthly Hourly Load Values	2015-01-20 10:00:00	2015-01-20	10:00:00	11:00:00	DE	98	76981.9	78552.9591836735
Monthly Hourly Load Values	2015-01-20 11:00:00	2015-01-20	11:00:00	12:00:00	DE	98	76319.23	77876.7653061224
Monthly Hourly Load Values	2015-01-20 12:00:00	2015-01-20	12:00:00	13:00:00	DE	98	75853.06	77401.0816326531
Monthly Hourly Load Values	2015-01-20 13:00:00	2015-01-20	13:00:00	14:00:00	DE	98	74875.64	76403.7142857143
Monthly Hourly Load Values	2015-01-20 14:00:00	2015-01-20	14:00:00	15:00:00	DE	98	74245.33	75760.5408163265
Monthly Hourly Load Values	2015-01-20 15:00:00	2015-01-20	15:00:00	16:00:00	DE	98	74079.13	75590.9489795918
Monthly Hourly Load Values	2015-01-20 16:00:00	2015-01-20	16:00:00	17:00:00	DE	98	76977.62	78548.5918367347
Monthly Hourly Load Values	2015-01-20 17:00:00	2015-01-20	17:00:00	18:00:00	DE	98	76677.35	78242.193877551
Monthly Hourly Load Values	2015-01-20 18:00:00	2015-01-20	18:00:00	19:00:00	DE	98	74593.02	76115.3265306122
Monthly Hourly Load Values	2015-01-20 19:00:00	2015-01-20	19:00:00	20:00:00	DE	98	70660.43	72102.4795918367
Monthly Hourly Load Values	2015-01-20 20:00:00	2015-01-20	20:00:00	21:00:00	DE	98	67161.17	68531.806122449
Monthly Hourly Load Values	2015-01-20 21:00:00	2015-01-20	21:00:00	22:00:00	DE	98	64205.3	65515.612244898
Monthly Hourly Load Values	2015-01-20 22:00:00	2015-01-20	22:00:00	23:00:00	DE	98	59989.12	61213.387755102
Monthly Hourly Load Values	2015-01-20 23:00:00	2015-01-20	23:00:00	00:00:00	DE	98	57063.55	58228.112244898
Monthly Hourly Load Values	2015-01-21 00:00:00	2015-01-21	00:00:00	01:00:00	DE	98	54917.07	56037.8265306122
Monthly Hourly Load Values	2015-01-21 01:00:00	2015-01-21	01:00:00	02:00:00	DE	98	53986.25	55088.0102040816
Monthly Hourly Load Values	2015-01-21 02:00:00	2015-01-21	02:00:00	03:00:00	DE	98	54324.21	55432.8673469388
Monthly Hourly Load Values	2015-01-21 03:00:00	2015-01-21	03:00:00	04:00:00	DE	98	55359.87	56489.6632653061
Monthly Hourly Load Values	2015-01-21 04:00:00	2015-01-21	04:00:00	05:00:00	DE	98	58522.9	59717.2448979592
Monthly Hourly Load Values	2015-01-21 05:00:00	2015-01-21	05:00:00	06:00:00	DE	98	66104.11	67453.1734693878
Monthly Hourly Load Values	2015-01-21 06:00:00	2015-01-21	06:00:00	07:00:00	DE	98	73144.47	74637.2142857143
Monthly Hourly Load Values	2015-01-21 07:00:00	2015-01-21	07:00:00	08:00:00	DE	98	75410.68	76949.6734693878
Monthly Hourly Load Values	2015-01-21 08:00:00	2015-01-21	08:00:00	09:00:00	DE	98	75213.87	76748.8469387755
Monthly Hourly Load Values	2015-01-21 09:00:00	2015-01-21	09:00:00	10:00:00	DE	98	75946.75	77496.6836734694
Monthly Hourly Load Values	2015-01-21 10:00:00	2015-01-21	10:00:00	11:00:00	DE	98	76619.72	78183.387755102
Monthly Hourly Load Values	2015-01-21 11:00:00	2015-01-21	11:00:00	12:00:00	DE	98	75959.88	77510.0816326531
Monthly Hourly Load Values	2015-01-21 12:00:00	2015-01-21	12:00:00	13:00:00	DE	98	75341.91	76879.5
Monthly Hourly Load Values	2015-01-21 13:00:00	2015-01-21	13:00:00	14:00:00	DE	98	74319.13	75835.8469387755
Monthly Hourly Load Values	2015-01-21 14:00:00	2015-01-21	14:00:00	15:00:00	DE	98	73641.55	75144.4387755102
Monthly Hourly Load Values	2015-01-21 15:00:00	2015-01-21	15:00:00	16:00:00	DE	98	73608.92	75111.1428571429
Monthly Hourly Load Values	2015-01-21 16:00:00	2015-01-21	16:00:00	17:00:00	DE	98	76928.38	78498.3469387755
Monthly Hourly Load Values	2015-01-21 17:00:00	2015-01-21	17:00:00	18:00:00	DE	98	77048.88	78621.306122449
Monthly Hourly Load Values	2015-01-21 18:00:00	2015-01-21	18:00:00	19:00:00	DE	98	75028.68	76559.8775510204
Monthly Hourly Load Values	2015-01-21 19:00:00	2015-01-21	19:00:00	20:00:00	DE	98	70800.8	72245.7142857143
Monthly Hourly Load Values	2015-01-21 20:00:00	2015-01-21	20:00:00	21:00:00	DE	98	67443.4	68819.7959183673
Monthly Hourly Load Values	2015-01-21 21:00:00	2015-01-21	21:00:00	22:00:00	DE	98	64618.03	65936.7653061224
Monthly Hourly Load Values	2015-01-21 22:00:00	2015-01-21	22:00:00	23:00:00	DE	98	60384.47	61616.806122449
Monthly Hourly Load Values	2015-01-21 23:00:00	2015-01-21	23:00:00	00:00:00	DE	98	57287.63	58456.7653061225
Monthly Hourly Load Values	2015-01-22 00:00:00	2015-01-22	00:00:00	01:00:00	DE	98	55219.34	56346.2653061224
Monthly Hourly Load Values	2015-01-22 01:00:00	2015-01-22	01:00:00	02:00:00	DE	98	54116.66	55221.0816326531
Monthly Hourly Load Values	2015-01-22 02:00:00	2015-01-22	02:00:00	03:00:00	DE	98	54136.23	55241.0510204082
Monthly Hourly Load Values	2015-01-22 03:00:00	2015-01-22	03:00:00	04:00:00	DE	98	55174.16	56300.1632653061
Monthly Hourly Load Values	2015-01-22 04:00:00	2015-01-22	04:00:00	05:00:00	DE	98	58226.8	59415.1020408163
Monthly Hourly Load Values	2015-01-22 05:00:00	2015-01-22	05:00:00	06:00:00	DE	98	65793.17	67135.887755102
Monthly Hourly Load Values	2015-01-22 06:00:00	2015-01-22	06:00:00	07:00:00	DE	98	73107.64	74599.6326530612
Monthly Hourly Load Values	2015-01-22 07:00:00	2015-01-22	07:00:00	08:00:00	DE	98	75425.57	76964.8673469388
Monthly Hourly Load Values	2015-01-22 08:00:00	2015-01-22	08:00:00	09:00:00	DE	98	75668.71	77212.9693877551
Monthly Hourly Load Values	2015-01-22 09:00:00	2015-01-22	09:00:00	10:00:00	DE	98	76611.64	78175.1428571429
Monthly Hourly Load Values	2015-01-22 10:00:00	2015-01-22	10:00:00	11:00:00	DE	98	77398.93	78978.5
Monthly Hourly Load Values	2015-01-22 11:00:00	2015-01-22	11:00:00	12:00:00	DE	98	76681.44	78246.3673469388
Monthly Hourly Load Values	2015-01-22 12:00:00	2015-01-22	12:00:00	13:00:00	DE	98	76230.27	77785.9897959184
Monthly Hourly Load Values	2015-01-22 13:00:00	2015-01-22	13:00:00	14:00:00	DE	98	75491.49	77032.1326530612
Monthly Hourly Load Values	2015-01-22 14:00:00	2015-01-22	14:00:00	15:00:00	DE	98	74804.2	76330.8163265306
Monthly Hourly Load Values	2015-01-22 15:00:00	2015-01-22	15:00:00	16:00:00	DE	98	74424.09	75942.9489795918
Monthly Hourly Load Values	2015-01-22 16:00:00	2015-01-22	16:00:00	17:00:00	DE	98	77072.12	78645.0204081633
Monthly Hourly Load Values	2015-01-22 17:00:00	2015-01-22	17:00:00	18:00:00	DE	98	76981.08	78552.1224489796
Monthly Hourly Load Values	2015-01-22 18:00:00	2015-01-22	18:00:00	19:00:00	DE	98	74805.46	76332.1020408163
Monthly Hourly Load Values	2015-01-22 19:00:00	2015-01-22	19:00:00	20:00:00	DE	98	70686.2	72128.7755102041
Monthly Hourly Load Values	2015-01-22 20:00:00	2015-01-22	20:00:00	21:00:00	DE	98	67263.18	68635.8979591837
Monthly Hourly Load Values	2015-01-22 21:00:00	2015-01-22	21:00:00	22:00:00	DE	98	64691.45	66011.6836734694
Monthly Hourly Load Values	2015-01-22 22:00:00	2015-01-22	22:00:00	23:00:00	DE	98	60349.78	61581.4081632653
Monthly Hourly Load Values	2015-01-22 23:00:00	2015-01-22	23:00:00	00:00:00	DE	98	57145.81	58312.0510204082
Monthly Hourly Load Values	2015-01-23 00:00:00	2015-01-23	00:00:00	01:00:00	DE	98	54983.08	56105.1836734694
Monthly Hourly Load Values	2015-01-23 01:00:00	2015-01-23	01:00:00	02:00:00	DE	98	53991.15	55093.0102040816
Monthly Hourly Load Values	2015-01-23 02:00:00	2015-01-23	02:00:00	03:00:00	DE	98	54276.83	55384.5204081633
Monthly Hourly Load Values	2015-01-23 03:00:00	2015-01-23	03:00:00	04:00:00	DE	98	55354.47	56484.1530612245
Monthly Hourly Load Values	2015-01-23 04:00:00	2015-01-23	04:00:00	05:00:00	DE	98	58268.72	59457.8775510204
Monthly Hourly Load Values	2015-01-23 05:00:00	2015-01-23	05:00:00	06:00:00	DE	98	65503.17	66839.9693877551
Monthly Hourly Load Values	2015-01-23 06:00:00	2015-01-23	06:00:00	07:00:00	DE	98	72734.35	74218.7244897959
Monthly Hourly Load Values	2015-01-23 07:00:00	2015-01-23	07:00:00	08:00:00	DE	98	75364.88	76902.9387755102
Monthly Hourly Load Values	2015-01-23 08:00:00	2015-01-23	08:00:00	09:00:00	DE	98	75545.96	77087.7142857143
Monthly Hourly Load Values	2015-01-23 09:00:00	2015-01-23	09:00:00	10:00:00	DE	98	76524.1	78085.8163265306
Monthly Hourly Load Values	2015-01-23 10:00:00	2015-01-23	10:00:00	11:00:00	DE	98	77072.07	78644.9693877551
Monthly Hourly Load Values	2015-01-23 11:00:00	2015-01-23	11:00:00	12:00:00	DE	98	76373.02	77931.6530612245
Monthly Hourly Load Values	2015-01-23 12:00:00	2015-01-23	12:00:00	13:00:00	DE	98	75060.76	76592.612244898
Monthly Hourly Load Values	2015-01-23 13:00:00	2015-01-23	13:00:00	14:00:00	DE	98	73745.5	75250.5102040816
Monthly Hourly Load Values	2015-01-23 14:00:00	2015-01-23	14:00:00	15:00:00	DE	98	72860.8	74347.7551020408
Monthly Hourly Load Values	2015-01-23 15:00:00	2015-01-23	15:00:00	16:00:00	DE	98	72833.84	74320.2448979592
Monthly Hourly Load Values	2015-01-23 16:00:00	2015-01-23	16:00:00	17:00:00	DE	98	75650.75	77194.6428571429
Monthly Hourly Load Values	2015-01-23 17:00:00	2015-01-23	17:00:00	18:00:00	DE	98	75266.23	76802.2755102041
Monthly Hourly Load Values	2015-01-23 18:00:00	2015-01-23	18:00:00	19:00:00	DE	98	72699.66	74183.3265306122
Monthly Hourly Load Values	2015-01-23 19:00:00	2015-01-23	19:00:00	20:00:00	DE	98	68455.86	69852.9183673469
Monthly Hourly Load Values	2015-01-23 20:00:00	2015-01-23	20:00:00	21:00:00	DE	98	65133.34	66462.5918367347
Monthly Hourly Load Values	2015-01-23 21:00:00	2015-01-23	21:00:00	22:00:00	DE	98	62956.21	64241.0306122449
Monthly Hourly Load Values	2015-01-23 22:00:00	2015-01-23	22:00:00	23:00:00	DE	98	59647.32	60864.612244898
Monthly Hourly Load Values	2015-01-23 23:00:00	2015-01-23	23:00:00	00:00:00	DE	98	56529.56	57683.2244897959
Monthly Hourly Load Values	2015-01-24 00:00:00	2015-01-24	00:00:00	01:00:00	DE	98	54198.89	55304.9897959184
Monthly Hourly Load Values	2015-01-24 01:00:00	2015-01-24	01:00:00	02:00:00	DE	98	52653.46	53728.0204081633
Monthly Hourly Load Values	2015-01-24 02:00:00	2015-01-24	02:00:00	03:00:00	DE	98	52129.21	53193.0714285714
Monthly Hourly Load Values	2015-01-24 03:00:00	2015-01-24	03:00:00	04:00:00	DE	98	51812.68	52870.0816326531
Monthly Hourly Load Values	2015-01-24 04:00:00	2015-01-24	04:00:00	05:00:00	DE	98	51523.27	52574.7653061224
Monthly Hourly Load Values	2015-01-24 05:00:00	2015-01-24	05:00:00	06:00:00	DE	98	51942.05	53002.0918367347
Monthly Hourly Load Values	2015-01-24 06:00:00	2015-01-24	06:00:00	07:00:00	DE	98	55539.21	56672.6632653061
Monthly Hourly Load Values	2015-01-24 07:00:00	2015-01-24	07:00:00	08:00:00	DE	98	59220.94	60429.5306122449
Monthly Hourly Load Values	2015-01-24 08:00:00	2015-01-24	08:00:00	09:00:00	DE	98	62813.71	64095.6224489796
Monthly Hourly Load Values	2015-01-24 09:00:00	2015-01-24	09:00:00	10:00:00	DE	98	65238.74	66570.1428571429
Monthly Hourly Load Values	2015-01-24 10:00:00	2015-01-24	10:00:00	11:00:00	DE	98	66586.63	67945.5408163265
Monthly Hourly Load Values	2015-01-24 11:00:00	2015-01-24	11:00:00	12:00:00	DE	98	65937.8	67283.4693877551
Monthly Hourly Load Values	2015-01-24 12:00:00	2015-01-24	12:00:00	13:00:00	DE	98	63585.49	64883.1530612245
Monthly Hourly Load Values	2015-01-24 13:00:00	2015-01-24	13:00:00	14:00:00	DE	98	61956.3	63220.7142857143
Monthly Hourly Load Values	2015-01-24 14:00:00	2015-01-24	14:00:00	15:00:00	DE	98	61075.19	62321.6224489796
Monthly Hourly Load Values	2015-01-24 15:00:00	2015-01-24	15:00:00	16:00:00	DE	98	61450.34	62704.4285714286
Monthly Hourly Load Values	2015-01-24 16:00:00	2015-01-24	16:00:00	17:00:00	DE	98	65467.61	66803.6836734694
Monthly Hourly Load Values	2015-01-24 17:00:00	2015-01-24	17:00:00	18:00:00	DE	98	66273.48	67626.0
Monthly Hourly Load Values	2015-01-24 18:00:00	2015-01-24	18:00:00	19:00:00	DE	98	64104.17	65412.4183673469
Monthly Hourly Load Values	2015-01-24 19:00:00	2015-01-24	19:00:00	20:00:00	DE	98	60133.3	61360.5102040816
Monthly Hourly Load Values	2015-01-24 20:00:00	2015-01-24	20:00:00	21:00:00	DE	98	57692.86	58870.2653061224
Monthly Hourly Load Values	2015-01-24 21:00:00	2015-01-24	21:00:00	22:00:00	DE	98	57118.28	58283.9591836735
Monthly Hourly Load Values	2015-01-24 22:00:00	2015-01-24	22:00:00	23:00:00	DE	98	54203.9	55310.1020408163
Monthly Hourly Load Values	2015-01-24 23:00:00	2015-01-24	23:00:00	00:00:00	DE	98	51169.87	52214.1530612245
Monthly Hourly Load Values	2015-01-25 00:00:00	2015-01-25	00:00:00	01:00:00	DE	98	49148.96	50152.0
Monthly Hourly Load Values	2015-01-25 01:00:00	2015-01-25	01:00:00	02:00:00	DE	98	47785.05	48760.2551020408
Monthly Hourly Load Values	2015-01-25 02:00:00	2015-01-25	02:00:00	03:00:00	DE	98	47109.16	48070.5714285714
Monthly Hourly Load Values	2015-01-25 03:00:00	2015-01-25	03:00:00	04:00:00	DE	98	46882.93	47839.7244897959
Monthly Hourly Load Values	2015-01-25 04:00:00	2015-01-25	04:00:00	05:00:00	DE	98	46277.46	47221.8979591837
Monthly Hourly Load Values	2015-01-25 05:00:00	2015-01-25	05:00:00	06:00:00	DE	98	45293.86	46218.2244897959
Monthly Hourly Load Values	2015-01-25 06:00:00	2015-01-25	06:00:00	07:00:00	DE	98	47134.05	48095.9693877551
Monthly Hourly Load Values	2015-01-25 07:00:00	2015-01-25	07:00:00	08:00:00	DE	98	49853.98	50871.4081632653
Monthly Hourly Load Values	2015-01-25 08:00:00	2015-01-25	08:00:00	09:00:00	DE	98	53758.22	54855.3265306122
Monthly Hourly Load Values	2015-01-25 09:00:00	2015-01-25	09:00:00	10:00:00	DE	98	56982.22	58145.1224489796
Monthly Hourly Load Values	2015-01-25 10:00:00	2015-01-25	10:00:00	11:00:00	DE	98	59782.45	61002.5
Monthly Hourly Load Values	2015-01-25 11:00:00	2015-01-25	11:00:00	12:00:00	DE	98	59508.42	60722.8775510204
Monthly Hourly Load Values	2015-01-25 12:00:00	2015-01-25	12:00:00	13:00:00	DE	98	57605.01	58780.6224489796
Monthly Hourly Load Values	2015-01-25 13:00:00	2015-01-25	13:00:00	14:00:00	DE	98	56063.31	57207.4591836735
Monthly Hourly Load Values	2015-01-25 14:00:00	2015-01-25	14:00:00	15:00:00	DE	98	55448.83	56580.4387755102
Monthly Hourly Load Values	2015-01-25 15:00:00	2015-01-25	15:00:00	16:00:00	DE	98	56298.26	57447.2040816326
Monthly Hourly Load Values	2015-01-25 16:00:00	2015-01-25	16:00:00	17:00:00	DE	98	61010.85	62255.9693877551
Monthly Hourly Load Values	2015-01-25 17:00:00	2015-01-25	17:00:00	18:00:00	DE	98	62991.46	64277.0
Monthly Hourly Load Values	2015-01-25 18:00:00	2015-01-25	18:00:00	19:00:00	DE	98	61543.49	62799.4795918367
Monthly Hourly Load Values	2015-01-25 19:00:00	2015-01-25	19:00:00	20:00:00	DE	98	58931.74	60134.4285714286
Monthly Hourly Load Values	2015-01-25 20:00:00	2015-01-25	20:00:00	21:00:00	DE	98	57534.11	58708.2755102041
Monthly Hourly Load Values	2015-01-25 21:00:00	2015-01-25	21:00:00	22:00:00	DE	98	57709.23	58886.9693877551
Monthly Hourly Load Values	2015-01-25 22:00:00	2015-01-25	22:00:00	23:00:00	DE	98	54765.42	55883.0816326531
Monthly Hourly Load Values	2015-01-25 23:00:00	2015-01-25	23:00:00	00:00:00	DE	98	51905.03	52964.3163265306
Monthly Hourly Load Values	2015-01-26 00:00:00	2015-01-26	00:00:00	01:00:00	DE	98	50090.32	51112.5714285714
Monthly Hourly Load Values	2015-01-26 01:00:00	2015-01-26	01:00:00	02:00:00	DE	98	49492.53	50502.5816326531
Monthly Hourly Load Values	2015-01-26 02:00:00	2015-01-26	02:00:00	03:00:00	DE	98	49755.82	50771.2448979592
Monthly Hourly Load Values	2015-01-26 03:00:00	2015-01-26	03:00:00	04:00:00	DE	98	51410.06	52459.2448979592
Monthly Hourly Load Values	2015-01-26 04:00:00	2015-01-26	04:00:00	05:00:00	DE	98	55462.16	56594.0408163265
Monthly Hourly Load Values	2015-01-26 05:00:00	2015-01-26	05:00:00	06:00:00	DE	98	64701.5	66021.9387755102
Monthly Hourly Load Values	2015-01-26 06:00:00	2015-01-26	06:00:00	07:00:00	DE	98	71963.48	73432.1224489796
Monthly Hourly Load Values	2015-01-26 07:00:00	2015-01-26	07:00:00	08:00:00	DE	98	74660.64	76184.3265306122
Monthly Hourly Load Values	2015-01-26 08:00:00	2015-01-26	08:00:00	09:00:00	DE	98	75129.55	76662.806122449
Monthly Hourly Load Values	2015-01-26 09:00:00	2015-01-26	09:00:00	10:00:00	DE	98	76454.96	78015.2653061225
Monthly Hourly Load Values	2015-01-26 10:00:00	2015-01-26	10:00:00	11:00:00	DE	98	77729.18	79315.4897959184
Monthly Hourly Load Values	2015-01-26 11:00:00	2015-01-26	11:00:00	12:00:00	DE	98	77454.21	79034.9081632653
Monthly Hourly Load Values	2015-01-26 12:00:00	2015-01-26	12:00:00	13:00:00	DE	98	76622.79	78186.5204081633
Monthly Hourly Load Values	2015-01-26 13:00:00	2015-01-26	13:00:00	14:00:00	DE	98	75429.71	76969.0918367347
Monthly Hourly Load Values	2015-01-26 14:00:00	2015-01-26	14:00:00	15:00:00	DE	98	74624.98	76147.9387755102
Monthly Hourly Load Values	2015-01-26 15:00:00	2015-01-26	15:00:00	16:00:00	DE	98	74173.5	75687.2448979592
Monthly Hourly Load Values	2015-01-26 16:00:00	2015-01-26	16:00:00	17:00:00	DE	98	76853.7	78422.1428571429
Monthly Hourly Load Values	2015-01-26 17:00:00	2015-01-26	17:00:00	18:00:00	DE	98	76899.23	78468.6020408163
Monthly Hourly Load Values	2015-01-26 18:00:00	2015-01-26	18:00:00	19:00:00	DE	98	74818.12	76345.0204081633
Monthly Hourly Load Values	2015-01-26 19:00:00	2015-01-26	19:00:00	20:00:00	DE	98	70446.98	71884.6734693878
Monthly Hourly Load Values	2015-01-26 20:00:00	2015-01-26	20:00:00	21:00:00	DE	98	67104.92	68474.4081632653
Monthly Hourly Load Values	2015-01-26 21:00:00	2015-01-26	21:00:00	22:00:00	DE	98	64346.76	65659.9591836735
Monthly Hourly Load Values	2015-01-26 22:00:00	2015-01-26	22:00:00	23:00:00	DE	98	60167.92	61395.8367346939
Monthly Hourly Load Values	2015-01-26 23:00:00	2015-01-26	23:00:00	00:00:00	DE	98	56901.79	58063.0510204082
Monthly Hourly Load Values	2015-01-27 00:00:00	2015-01-27	00:00:00	01:00:00	DE	98	54822.65	55941.4795918367
Monthly Hourly Load Values	2015-01-27 01:00:00	2015-01-27	01:00:00	02:00:00	DE	98	53795.94	54893.8163265306
Monthly Hourly Load Values	2015-01-27 02:00:00	2015-01-27	02:00:00	03:00:00	DE	98	53925.92	55026.4489795918
Monthly Hourly Load Values	2015-01-27 03:00:00	2015-01-27	03:00:00	04:00:00	DE	98	55077.99	56202.0306122449
Monthly Hourly Load Values	2015-01-27 04:00:00	2015-01-27	04:00:00	05:00:00	DE	98	58296.7	59486.4285714286
Monthly Hourly Load Values	2015-01-27 05:00:00	2015-01-27	05:00:00	06:00:00	DE	98	66129.79	67479.3775510204
Monthly Hourly Load Values	2015-01-27 06:00:00	2015-01-27	06:00:00	07:00:00	DE	98	73102.03	74593.9081632653
Monthly Hourly Load Values	2015-01-27 07:00:00	2015-01-27	07:00:00	08:00:00	DE	98	74915.3	76444.1836734694
Monthly Hourly Load Values	2015-01-27 08:00:00	2015-01-27	08:00:00	09:00:00	DE	98	74819.17	76346.0918367347
Monthly Hourly Load Values	2015-01-27 09:00:00	2015-01-27	09:00:00	10:00:00	DE	98	75790.74	77337.4897959184
Monthly Hourly Load Values	2015-01-27 10:00:00	2015-01-27	10:00:00	11:00:00	DE	98	76666.99	78231.6224489796
Monthly Hourly Load Values	2015-01-27 11:00:00	2015-01-27	11:00:00	12:00:00	DE	98	76211.33	77766.6632653061
Monthly Hourly Load Values	2015-01-27 12:00:00	2015-01-27	12:00:00	13:00:00	DE	98	75754.25	77300.2551020408
Monthly Hourly Load Values	2015-01-27 13:00:00	2015-01-27	13:00:00	14:00:00	DE	98	74651.8	76175.306122449
Monthly Hourly Load Values	2015-01-27 14:00:00	2015-01-27	14:00:00	15:00:00	DE	98	73601.14	75103.2040816327
Monthly Hourly Load Values	2015-01-27 15:00:00	2015-01-27	15:00:00	16:00:00	DE	98	72723.58	74207.7346938776
Monthly Hourly Load Values	2015-01-27 16:00:00	2015-01-27	16:00:00	17:00:00	DE	98	75426.92	76966.2448979592
Monthly Hourly Load Values	2015-01-27 17:00:00	2015-01-27	17:00:00	18:00:00	DE	98	76189.59	77744.4795918367
Monthly Hourly Load Values	2015-01-27 18:00:00	2015-01-27	18:00:00	19:00:00	DE	98	74472.4	75992.2448979592
Monthly Hourly Load Values	2015-01-27 19:00:00	2015-01-27	19:00:00	20:00:00	DE	98	69995.6	71424.0816326531
Monthly Hourly Load Values	2015-01-27 20:00:00	2015-01-27	20:00:00	21:00:00	DE	98	66546.04	67904.1224489796
Monthly Hourly Load Values	2015-01-27 21:00:00	2015-01-27	21:00:00	22:00:00	DE	98	63601.21	64899.193877551
Monthly Hourly Load Values	2015-01-27 22:00:00	2015-01-27	22:00:00	23:00:00	DE	98	59136.46	60343.3265306122
Monthly Hourly Load Values	2015-01-27 23:00:00	2015-01-27	23:00:00	00:00:00	DE	98	55997.25	57140.0510204082
Monthly Hourly Load Values	2015-01-28 00:00:00	2015-01-28	00:00:00	01:00:00	DE	98	53629.35	54723.8265306122
Monthly Hourly Load Values	2015-01-28 01:00:00	2015-01-28	01:00:00	02:00:00	DE	98	52518.0	53589.7959183674
Monthly Hourly Load Values	2015-01-28 02:00:00	2015-01-28	02:00:00	03:00:00	DE	98	52733.95	53810.1530612245
Monthly Hourly Load Values	2015-01-28 03:00:00	2015-01-28	03:00:00	04:00:00	DE	98	54177.94	55283.612244898
Monthly Hourly Load Values	2015-01-28 04:00:00	2015-01-28	04:00:00	05:00:00	DE	98	57443.06	58615.3673469388
Monthly Hourly Load Values	2015-01-28 05:00:00	2015-01-28	05:00:00	06:00:00	DE	98	65344.37	66677.9285714286
Monthly Hourly Load Values	2015-01-28 06:00:00	2015-01-28	06:00:00	07:00:00	DE	98	72451.47	73930.0714285714
Monthly Hourly Load Values	2015-01-28 07:00:00	2015-01-28	07:00:00	08:00:00	DE	98	74577.56	76099.5510204082
Monthly Hourly Load Values	2015-01-28 08:00:00	2015-01-28	08:00:00	09:00:00	DE	98	74905.61	76434.2959183673
Monthly Hourly Load Values	2015-01-28 09:00:00	2015-01-28	09:00:00	10:00:00	DE	98	75982.06	77532.7142857143
Monthly Hourly Load Values	2015-01-28 10:00:00	2015-01-28	10:00:00	11:00:00	DE	98	77069.32	78642.1632653061
Monthly Hourly Load Values	2015-01-28 11:00:00	2015-01-28	11:00:00	12:00:00	DE	98	76725.47	78291.2959183674
Monthly Hourly Load Values	2015-01-28 12:00:00	2015-01-28	12:00:00	13:00:00	DE	98	76323.74	77881.3673469388
Monthly Hourly Load Values	2015-01-28 13:00:00	2015-01-28	13:00:00	14:00:00	DE	98	75357.86	76895.7755102041
Monthly Hourly Load Values	2015-01-28 14:00:00	2015-01-28	14:00:00	15:00:00	DE	98	74705.35	76229.9489795918
Monthly Hourly Load Values	2015-01-28 15:00:00	2015-01-28	15:00:00	16:00:00	DE	98	74334.83	75851.8673469388
Monthly Hourly Load Values	2015-01-28 16:00:00	2015-01-28	16:00:00	17:00:00	DE	98	77387.81	78967.1530612245
Monthly Hourly Load Values	2015-01-28 17:00:00	2015-01-28	17:00:00	18:00:00	DE	98	77555.28	79138.0408163265
Monthly Hourly Load Values	2015-01-28 18:00:00	2015-01-28	18:00:00	19:00:00	DE	98	75290.08	76826.612244898
Monthly Hourly Load Values	2015-01-28 19:00:00	2015-01-28	19:00:00	20:00:00	DE	98	70775.43	72219.8265306122
Monthly Hourly Load Values	2015-01-28 20:00:00	2015-01-28	20:00:00	21:00:00	DE	98	67625.74	69005.8571428571
Monthly Hourly Load Values	2015-01-28 21:00:00	2015-01-28	21:00:00	22:00:00	DE	98	64655.15	65974.6428571429
Monthly Hourly Load Values	2015-01-28 22:00:00	2015-01-28	22:00:00	23:00:00	DE	98	60144.52	61371.9591836735
Monthly Hourly Load Values	2015-01-28 23:00:00	2015-01-28	23:00:00	00:00:00	DE	98	56590.09	57744.9897959184
Monthly Hourly Load Values	2015-01-29 00:00:00	2015-01-29	00:00:00	01:00:00	DE	98	54646.19	55761.4183673469
Monthly Hourly Load Values	2015-01-29 01:00:00	2015-01-29	01:00:00	02:00:00	DE	98	53967.32	55068.693877551
Monthly Hourly Load Values	2015-01-29 02:00:00	2015-01-29	02:00:00	03:00:00	DE	98	54311.43	55419.8265306122
Monthly Hourly Load Values	2015-01-29 03:00:00	2015-01-29	03:00:00	04:00:00	DE	98	55392.86	56523.3265306122
Monthly Hourly Load Values	2015-01-29 04:00:00	2015-01-29	04:00:00	05:00:00	DE	98	58286.27	59475.7857142857
Monthly Hourly Load Values	2015-01-29 05:00:00	2015-01-29	05:00:00	06:00:00	DE	98	66024.12	67371.5510204082
Monthly Hourly Load Values	2015-01-29 06:00:00	2015-01-29	06:00:00	07:00:00	DE	98	73032.92	74523.387755102
Monthly Hourly Load Values	2015-01-29 07:00:00	2015-01-29	07:00:00	08:00:00	DE	98	75044.42	76575.9387755102
Monthly Hourly Load Values	2015-01-29 08:00:00	2015-01-29	08:00:00	09:00:00	DE	98	75658.58	77202.6326530612
Monthly Hourly Load Values	2015-01-29 09:00:00	2015-01-29	09:00:00	10:00:00	DE	98	76950.74	78521.1632653061
Monthly Hourly Load Values	2015-01-29 10:00:00	2015-01-29	10:00:00	11:00:00	DE	98	77406.14	78985.8571428571
Monthly Hourly Load Values	2015-01-29 11:00:00	2015-01-29	11:00:00	12:00:00	DE	98	76431.52	77991.3469387755
Monthly Hourly Load Values	2015-01-29 12:00:00	2015-01-29	12:00:00	13:00:00	DE	98	75579.36	77121.7959183673
Monthly Hourly Load Values	2015-01-29 13:00:00	2015-01-29	13:00:00	14:00:00	DE	98	74309.35	75825.8673469388
Monthly Hourly Load Values	2015-01-29 14:00:00	2015-01-29	14:00:00	15:00:00	DE	98	73241.4	74736.1224489796
Monthly Hourly Load Values	2015-01-29 15:00:00	2015-01-29	15:00:00	16:00:00	DE	98	72250.1	73724.5918367347
Monthly Hourly Load Values	2015-01-29 16:00:00	2015-01-29	16:00:00	17:00:00	DE	98	75352.39	76890.193877551
Monthly Hourly Load Values	2015-01-29 17:00:00	2015-01-29	17:00:00	18:00:00	DE	98	76048.01	77600.0102040816
Monthly Hourly Load Values	2015-01-29 18:00:00	2015-01-29	18:00:00	19:00:00	DE	98	74011.46	75521.8979591837
Monthly Hourly Load Values	2015-01-29 19:00:00	2015-01-29	19:00:00	20:00:00	DE	98	69519.63	70938.3979591837
Monthly Hourly Load Values	2015-01-29 20:00:00	2015-01-29	20:00:00	21:00:00	DE	98	66118.51	67467.8673469388
Monthly Hourly Load Values	2015-01-29 21:00:00	2015-01-29	21:00:00	22:00:00	DE	98	63383.16	64676.693877551
Monthly Hourly Load Values	2015-01-29 22:00:00	2015-01-29	22:00:00	23:00:00	DE	98	58984.17	60187.9285714286
Monthly Hourly Load Values	2015-01-29 23:00:00	2015-01-29	23:00:00	00:00:00	DE	98	55705.34	56842.1836734694
Monthly Hourly Load Values	2015-01-30 00:00:00	2015-01-30	00:00:00	01:00:00	DE	98	53666.77	54762.0102040816
Monthly Hourly Load Values	2015-01-30 01:00:00	2015-01-30	01:00:00	02:00:00	DE	98	53007.61	54089.3979591837
Monthly Hourly Load Values	2015-01-30 02:00:00	2015-01-30	02:00:00	03:00:00	DE	98	53235.74	54322.1836734694
Monthly Hourly Load Values	2015-01-30 03:00:00	2015-01-30	03:00:00	04:00:00	DE	98	54512.33	55624.8265306122
Monthly Hourly Load Values	2015-01-30 04:00:00	2015-01-30	04:00:00	05:00:00	DE	98	57436.53	58608.7040816327
Monthly Hourly Load Values	2015-01-30 05:00:00	2015-01-30	05:00:00	06:00:00	DE	98	64784.01	66106.1326530612
Monthly Hourly Load Values	2015-01-30 06:00:00	2015-01-30	06:00:00	07:00:00	DE	98	71583.29	73044.1734693878
Monthly Hourly Load Values	2015-01-30 07:00:00	2015-01-30	07:00:00	08:00:00	DE	98	73925.08	75433.7551020408
Monthly Hourly Load Values	2015-01-30 08:00:00	2015-01-30	08:00:00	09:00:00	DE	98	74243.59	75758.7653061225
Monthly Hourly Load Values	2015-01-30 09:00:00	2015-01-30	09:00:00	10:00:00	DE	98	75079.32	76611.5510204082
Monthly Hourly Load Values	2015-01-30 10:00:00	2015-01-30	10:00:00	11:00:00	DE	98	75850.55	77398.5204081633
Monthly Hourly Load Values	2015-01-30 11:00:00	2015-01-30	11:00:00	12:00:00	DE	98	74938.56	76467.9183673469
Monthly Hourly Load Values	2015-01-30 12:00:00	2015-01-30	12:00:00	13:00:00	DE	98	73308.19	74804.2755102041
Monthly Hourly Load Values	2015-01-30 13:00:00	2015-01-30	13:00:00	14:00:00	DE	98	71774.65	73239.4387755102
Monthly Hourly Load Values	2015-01-30 14:00:00	2015-01-30	14:00:00	15:00:00	DE	98	70783.76	72228.3265306122
Monthly Hourly Load Values	2015-01-30 15:00:00	2015-01-30	15:00:00	16:00:00	DE	98	70239.86	71673.3265306122
Monthly Hourly Load Values	2015-01-30 16:00:00	2015-01-30	16:00:00	17:00:00	DE	98	73433.68	74932.3265306122
Monthly Hourly Load Values	2015-01-30 17:00:00	2015-01-30	17:00:00	18:00:00	DE	98	74174.9	75688.6734693878
Monthly Hourly Load Values	2015-01-30 18:00:00	2015-01-30	18:00:00	19:00:00	DE	98	72033.92	73504.0
Monthly Hourly Load Values	2015-01-30 19:00:00	2015-01-30	19:00:00	20:00:00	DE	98	67908.34	69294.2244897959
Monthly Hourly Load Values	2015-01-30 20:00:00	2015-01-30	20:00:00	21:00:00	DE	98	64644.42	65963.693877551
Monthly Hourly Load Values	2015-01-30 21:00:00	2015-01-30	21:00:00	22:00:00	DE	98	62633.34	63911.5714285714
Monthly Hourly Load Values	2015-01-30 22:00:00	2015-01-30	22:00:00	23:00:00	DE	98	59015.83	60220.2346938776
Monthly Hourly Load Values	2015-01-30 23:00:00	2015-01-30	23:00:00	00:00:00	DE	98	55241.34	56368.7142857143
Monthly Hourly Load Values	2015-01-31 00:00:00	2015-01-31	00:00:00	01:00:00	DE	98	52761.07	53837.8265306122
Monthly Hourly Load Values	2015-01-31 01:00:00	2015-01-31	01:00:00	02:00:00	DE	98	51432.0	52481.6326530612
Monthly Hourly Load Values	2015-01-31 02:00:00	2015-01-31	02:00:00	03:00:00	DE	98	50801.83	51838.6020408163
Monthly Hourly Load Values	2015-01-31 03:00:00	2015-01-31	03:00:00	04:00:00	DE	98	50747.35	51783.0102040816
Monthly Hourly Load Values	2015-01-31 04:00:00	2015-01-31	04:00:00	05:00:00	DE	98	50287.82	51314.1020408163
Monthly Hourly Load Values	2015-01-31 05:00:00	2015-01-31	05:00:00	06:00:00	DE	98	50584.65	51616.9897959184
Monthly Hourly Load Values	2015-01-31 06:00:00	2015-01-31	06:00:00	07:00:00	DE	98	53790.32	54888.0816326531
Monthly Hourly Load Values	2015-01-31 07:00:00	2015-01-31	07:00:00	08:00:00	DE	98	57609.66	58785.3673469388
Monthly Hourly Load Values	2015-01-31 08:00:00	2015-01-31	08:00:00	09:00:00	DE	98	60914.85	62158.0102040816
Monthly Hourly Load Values	2015-01-31 09:00:00	2015-01-31	09:00:00	10:00:00	DE	98	62764.97	64045.887755102
Monthly Hourly Load Values	2015-01-31 10:00:00	2015-01-31	10:00:00	11:00:00	DE	98	63722.28	65022.7346938776
Monthly Hourly Load Values	2015-01-31 11:00:00	2015-01-31	11:00:00	12:00:00	DE	98	62795.03	64076.5612244898
Monthly Hourly Load Values	2015-01-31 12:00:00	2015-01-31	12:00:00	13:00:00	DE	98	60669.49	61907.6428571429
Monthly Hourly Load Values	2015-01-31 13:00:00	2015-01-31	13:00:00	14:00:00	DE	98	59250.32	60459.5102040816
Monthly Hourly Load Values	2015-01-31 14:00:00	2015-01-31	14:00:00	15:00:00	DE	98	58634.75	59831.3775510204
Monthly Hourly Load Values	2015-01-31 15:00:00	2015-01-31	15:00:00	16:00:00	DE	98	58810.58	60010.7959183674
Monthly Hourly Load Values	2015-01-31 16:00:00	2015-01-31	16:00:00	17:00:00	DE	98	62879.9	64163.1632653061
Monthly Hourly Load Values	2015-01-31 17:00:00	2015-01-31	17:00:00	18:00:00	DE	98	64783.26	66105.3673469388
Monthly Hourly Load Values	2015-01-31 18:00:00	2015-01-31	18:00:00	19:00:00	DE	98	62512.12	63787.8775510204
Monthly Hourly Load Values	2015-01-31 19:00:00	2015-01-31	19:00:00	20:00:00	DE	98	58746.58	59945.4897959184
Monthly Hourly Load Values	2015-01-31 20:00:00	2015-01-31	20:00:00	21:00:00	DE	98	56570.83	57725.3367346939
Monthly Hourly Load Values	2015-01-31 21:00:00	2015-01-31	21:00:00	22:00:00	DE	98	55818.61	56957.7653061224
Monthly Hourly Load Values	2015-01-31 22:00:00	2015-01-31	22:00:00	23:00:00	DE	98	52844.43	53922.887755102
Monthly Hourly Load Values	2015-01-31 23:00:00	2015-01-31	23:00:00	00:00:00	DE	98	50391.49	51419.887755102
Monthly Hourly Load Values	2015-02-01 00:00:00	2015-02-01	00:00:00	01:00:00	DE	98	48089.54	49070.9591836735
Monthly Hourly Load Values	2015-02-01 01:00:00	2015-02-01	01:00:00	02:00:00	DE	98	46808.77	47764.0510204082
Monthly Hourly Load Values	2015-02-01 02:00:00	2015-02-01	02:00:00	03:00:00	DE	98	46314.83	47260.0306122449
Monthly Hourly Load Values	2015-02-01 03:00:00	2015-02-01	03:00:00	04:00:00	DE	98	46031.97	46971.3979591837
Monthly Hourly Load Values	2015-02-01 04:00:00	2015-02-01	04:00:00	05:00:00	DE	98	45430.17	46357.3163265306
Monthly Hourly Load Values	2015-02-01 05:00:00	2015-02-01	05:00:00	06:00:00	DE	98	44441.44	45348.4081632653
Monthly Hourly Load Values	2015-02-01 06:00:00	2015-02-01	06:00:00	07:00:00	DE	98	46307.83	47252.887755102
Monthly Hourly Load Values	2015-02-01 07:00:00	2015-02-01	07:00:00	08:00:00	DE	98	49474.63	50484.3163265306
Monthly Hourly Load Values	2015-02-01 08:00:00	2015-02-01	08:00:00	09:00:00	DE	98	53222.41	54308.5816326531
Monthly Hourly Load Values	2015-02-01 09:00:00	2015-02-01	09:00:00	10:00:00	DE	98	55832.95	56972.3979591837
Monthly Hourly Load Values	2015-02-01 10:00:00	2015-02-01	10:00:00	11:00:00	DE	98	58367.44	59558.612244898
Monthly Hourly Load Values	2015-02-01 11:00:00	2015-02-01	11:00:00	12:00:00	DE	98	58108.29	59294.1734693878
Monthly Hourly Load Values	2015-02-01 12:00:00	2015-02-01	12:00:00	13:00:00	DE	98	56085.69	57230.2959183673
Monthly Hourly Load Values	2015-02-01 13:00:00	2015-02-01	13:00:00	14:00:00	DE	98	54848.31	55967.6632653061
Monthly Hourly Load Values	2015-02-01 14:00:00	2015-02-01	14:00:00	15:00:00	DE	98	54377.76	55487.5102040816
Monthly Hourly Load Values	2015-02-01 15:00:00	2015-02-01	15:00:00	16:00:00	DE	98	54749.91	55867.2551020408
Monthly Hourly Load Values	2015-02-01 16:00:00	2015-02-01	16:00:00	17:00:00	DE	98	59288.17	60498.1326530612
Monthly Hourly Load Values	2015-02-01 17:00:00	2015-02-01	17:00:00	18:00:00	DE	98	62214.34	63484.0204081633
Monthly Hourly Load Values	2015-02-01 18:00:00	2015-02-01	18:00:00	19:00:00	DE	98	61027.16	62272.612244898
Monthly Hourly Load Values	2015-02-01 19:00:00	2015-02-01	19:00:00	20:00:00	DE	98	58465.7	59658.8775510204
Monthly Hourly Load Values	2015-02-01 20:00:00	2015-02-01	20:00:00	21:00:00	DE	98	57224.94	58392.7959183673
Monthly Hourly Load Values	2015-02-01 21:00:00	2015-02-01	21:00:00	22:00:00	DE	98	57466.25	58639.0306122449
Monthly Hourly Load Values	2015-02-01 22:00:00	2015-02-01	22:00:00	23:00:00	DE	98	54753.03	55870.4387755102
Monthly Hourly Load Values	2015-02-01 23:00:00	2015-02-01	23:00:00	00:00:00	DE	98	52318.41	53386.1326530612
Monthly Hourly Load Values	2015-02-02 00:00:00	2015-02-02	00:00:00	01:00:00	DE	98	50620.42	51653.4897959184
Monthly Hourly Load Values	2015-02-02 01:00:00	2015-02-02	01:00:00	02:00:00	DE	98	49853.32	50870.7346938776
Monthly Hourly Load Values	2015-02-02 02:00:00	2015-02-02	02:00:00	03:00:00	DE	98	50100.02	51122.4693877551
Monthly Hourly Load Values	2015-02-02 03:00:00	2015-02-02	03:00:00	04:00:00	DE	98	51784.98	52841.8163265306
Monthly Hourly Load Values	2015-02-02 04:00:00	2015-02-02	04:00:00	05:00:00	DE	98	55673.45	56809.6428571429
Monthly Hourly Load Values	2015-02-02 05:00:00	2015-02-02	05:00:00	06:00:00	DE	98	64133.63	65442.4795918367
Monthly Hourly Load Values	2015-02-02 06:00:00	2015-02-02	06:00:00	07:00:00	DE	98	71429.39	72887.1326530612
Monthly Hourly Load Values	2015-02-02 07:00:00	2015-02-02	07:00:00	08:00:00	DE	98	73656.55	75159.7448979592
Monthly Hourly Load Values	2015-02-02 08:00:00	2015-02-02	08:00:00	09:00:00	DE	98	74459.99	75979.5816326531
Monthly Hourly Load Values	2015-02-02 09:00:00	2015-02-02	09:00:00	10:00:00	DE	98	75502.28	77043.1428571429
Monthly Hourly Load Values	2015-02-02 10:00:00	2015-02-02	10:00:00	11:00:00	DE	98	76780.48	78347.4285714286
Monthly Hourly Load Values	2015-02-02 11:00:00	2015-02-02	11:00:00	12:00:00	DE	98	76143.31	77697.2551020408
Monthly Hourly Load Values	2015-02-02 12:00:00	2015-02-02	12:00:00	13:00:00	DE	98	75469.72	77009.9183673469
Monthly Hourly Load Values	2015-02-02 13:00:00	2015-02-02	13:00:00	14:00:00	DE	98	74567.01	76088.7857142857
Monthly Hourly Load Values	2015-02-02 14:00:00	2015-02-02	14:00:00	15:00:00	DE	98	73540.17	75040.9897959184
Monthly Hourly Load Values	2015-02-02 15:00:00	2015-02-02	15:00:00	16:00:00	DE	98	72740.31	74224.806122449
Monthly Hourly Load Values	2015-02-02 16:00:00	2015-02-02	16:00:00	17:00:00	DE	98	75501.76	77042.612244898
Monthly Hourly Load Values	2015-02-02 17:00:00	2015-02-02	17:00:00	18:00:00	DE	98	76859.06	78427.612244898
Monthly Hourly Load Values	2015-02-02 18:00:00	2015-02-02	18:00:00	19:00:00	DE	98	75131.08	76664.3673469388
Monthly Hourly Load Values	2015-02-02 19:00:00	2015-02-02	19:00:00	20:00:00	DE	98	70936.75	72384.4387755102
Monthly Hourly Load Values	2015-02-02 20:00:00	2015-02-02	20:00:00	21:00:00	DE	98	67760.73	69143.6020408163
Monthly Hourly Load Values	2015-02-02 21:00:00	2015-02-02	21:00:00	22:00:00	DE	98	65138.92	66468.2857142857
Monthly Hourly Load Values	2015-02-02 22:00:00	2015-02-02	22:00:00	23:00:00	DE	98	60727.32	61966.6530612245
Monthly Hourly Load Values	2015-02-02 23:00:00	2015-02-02	23:00:00	00:00:00	DE	98	57773.71	58952.7653061224
Monthly Hourly Load Values	2015-02-03 00:00:00	2015-02-03	00:00:00	01:00:00	DE	98	55737.62	56875.1224489796
Monthly Hourly Load Values	2015-02-03 01:00:00	2015-02-03	01:00:00	02:00:00	DE	98	54986.25	56108.4183673469
Monthly Hourly Load Values	2015-02-03 02:00:00	2015-02-03	02:00:00	03:00:00	DE	98	55169.43	56295.3367346939
Monthly Hourly Load Values	2015-02-03 03:00:00	2015-02-03	03:00:00	04:00:00	DE	98	56256.35	57404.4387755102
Monthly Hourly Load Values	2015-02-03 04:00:00	2015-02-03	04:00:00	05:00:00	DE	98	59058.61	60263.887755102
Monthly Hourly Load Values	2015-02-03 05:00:00	2015-02-03	05:00:00	06:00:00	DE	98	66362.51	67716.8469387755
Monthly Hourly Load Values	2015-02-03 06:00:00	2015-02-03	06:00:00	07:00:00	DE	98	72744.01	74228.5816326531
Monthly Hourly Load Values	2015-02-03 07:00:00	2015-02-03	07:00:00	08:00:00	DE	98	74925.26	76454.3469387755
Monthly Hourly Load Values	2015-02-03 08:00:00	2015-02-03	08:00:00	09:00:00	DE	98	75171.91	76706.0306122449
Monthly Hourly Load Values	2015-02-03 09:00:00	2015-02-03	09:00:00	10:00:00	DE	98	75980.48	77531.1020408163
Monthly Hourly Load Values	2015-02-03 10:00:00	2015-02-03	10:00:00	11:00:00	DE	98	76658.69	78223.1530612245
Monthly Hourly Load Values	2015-02-03 11:00:00	2015-02-03	11:00:00	12:00:00	DE	98	76091.19	77644.0714285714
Monthly Hourly Load Values	2015-02-03 12:00:00	2015-02-03	12:00:00	13:00:00	DE	98	75260.85	76796.7857142857
Monthly Hourly Load Values	2015-02-03 13:00:00	2015-02-03	13:00:00	14:00:00	DE	98	74078.28	75590.0816326531
Monthly Hourly Load Values	2015-02-03 14:00:00	2015-02-03	14:00:00	15:00:00	DE	98	73095.48	74587.2244897959
Monthly Hourly Load Values	2015-02-03 15:00:00	2015-02-03	15:00:00	16:00:00	DE	98	72106.88	73578.4489795918
Monthly Hourly Load Values	2015-02-03 16:00:00	2015-02-03	16:00:00	17:00:00	DE	98	75328.87	76866.193877551
Monthly Hourly Load Values	2015-02-03 17:00:00	2015-02-03	17:00:00	18:00:00	DE	98	77216.6	78792.4489795918
Monthly Hourly Load Values	2015-02-03 18:00:00	2015-02-03	18:00:00	19:00:00	DE	98	75509.82	77050.8367346939
Monthly Hourly Load Values	2015-02-03 19:00:00	2015-02-03	19:00:00	20:00:00	DE	98	71531.09	72990.9081632653
Monthly Hourly Load Values	2015-02-03 20:00:00	2015-02-03	20:00:00	21:00:00	DE	98	68103.92	69493.7959183674
Monthly Hourly Load Values	2015-02-03 21:00:00	2015-02-03	21:00:00	22:00:00	DE	98	65546.42	66884.1020408163
Monthly Hourly Load Values	2015-02-03 22:00:00	2015-02-03	22:00:00	23:00:00	DE	98	61592.24	62849.2244897959
Monthly Hourly Load Values	2015-02-03 23:00:00	2015-02-03	23:00:00	00:00:00	DE	98	58688.85	59886.5816326531
Monthly Hourly Load Values	2015-02-04 00:00:00	2015-02-04	00:00:00	01:00:00	DE	98	56705.86	57863.1224489796
Monthly Hourly Load Values	2015-02-04 01:00:00	2015-02-04	01:00:00	02:00:00	DE	98	55756.72	56894.612244898
Monthly Hourly Load Values	2015-02-04 02:00:00	2015-02-04	02:00:00	03:00:00	DE	98	55785.96	56924.4489795918
Monthly Hourly Load Values	2015-02-04 03:00:00	2015-02-04	03:00:00	04:00:00	DE	98	56771.68	57930.2857142857
Monthly Hourly Load Values	2015-02-04 04:00:00	2015-02-04	04:00:00	05:00:00	DE	98	59799.77	61020.1734693878
Monthly Hourly Load Values	2015-02-04 05:00:00	2015-02-04	05:00:00	06:00:00	DE	98	67228.88	68600.8979591837
Monthly Hourly Load Values	2015-02-04 06:00:00	2015-02-04	06:00:00	07:00:00	DE	98	73760.97	75266.2959183674
Monthly Hourly Load Values	2015-02-04 07:00:00	2015-02-04	07:00:00	08:00:00	DE	98	75552.88	77094.7755102041
Monthly Hourly Load Values	2015-02-04 08:00:00	2015-02-04	08:00:00	09:00:00	DE	98	75705.01	77250.0102040816
Monthly Hourly Load Values	2015-02-04 09:00:00	2015-02-04	09:00:00	10:00:00	DE	98	76352.84	77911.0612244898
Monthly Hourly Load Values	2015-02-04 10:00:00	2015-02-04	10:00:00	11:00:00	DE	98	76979.26	78550.2653061224
Monthly Hourly Load Values	2015-02-04 11:00:00	2015-02-04	11:00:00	12:00:00	DE	98	76174.51	77729.0918367347
Monthly Hourly Load Values	2015-02-04 12:00:00	2015-02-04	12:00:00	13:00:00	DE	98	75507.37	77048.3367346939
Monthly Hourly Load Values	2015-02-04 13:00:00	2015-02-04	13:00:00	14:00:00	DE	98	74609.61	76132.2551020408
Monthly Hourly Load Values	2015-02-04 14:00:00	2015-02-04	14:00:00	15:00:00	DE	98	73779.12	75284.8163265306
Monthly Hourly Load Values	2015-02-04 15:00:00	2015-02-04	15:00:00	16:00:00	DE	98	72789.68	74275.1836734694
Monthly Hourly Load Values	2015-02-04 16:00:00	2015-02-04	16:00:00	17:00:00	DE	98	75744.44	77290.2448979592
Monthly Hourly Load Values	2015-02-04 17:00:00	2015-02-04	17:00:00	18:00:00	DE	98	77770.23	79357.3775510204
Monthly Hourly Load Values	2015-02-04 18:00:00	2015-02-04	18:00:00	19:00:00	DE	98	75984.54	77535.2448979592
Monthly Hourly Load Values	2015-02-04 19:00:00	2015-02-04	19:00:00	20:00:00	DE	98	71735.48	73199.4693877551
Monthly Hourly Load Values	2015-02-04 20:00:00	2015-02-04	20:00:00	21:00:00	DE	98	68364.82	69760.0204081633
Monthly Hourly Load Values	2015-02-04 21:00:00	2015-02-04	21:00:00	22:00:00	DE	98	65950.99	67296.9285714286
Monthly Hourly Load Values	2015-02-04 22:00:00	2015-02-04	22:00:00	23:00:00	DE	98	61921.36	63185.0612244898
Monthly Hourly Load Values	2015-02-04 23:00:00	2015-02-04	23:00:00	00:00:00	DE	98	58780.08	59979.6734693878
Monthly Hourly Load Values	2015-02-05 00:00:00	2015-02-05	00:00:00	01:00:00	DE	98	56726.3	57883.9795918367
Monthly Hourly Load Values	2015-02-05 01:00:00	2015-02-05	01:00:00	02:00:00	DE	98	55657.78	56793.6530612245
Monthly Hourly Load Values	2015-02-05 02:00:00	2015-02-05	02:00:00	03:00:00	DE	98	55626.61	56761.8469387755
Monthly Hourly Load Values	2015-02-05 03:00:00	2015-02-05	03:00:00	04:00:00	DE	98	56492.91	57645.8265306122
Monthly Hourly Load Values	2015-02-05 04:00:00	2015-02-05	04:00:00	05:00:00	DE	98	59531.12	60746.0408163265
Monthly Hourly Load Values	2015-02-05 05:00:00	2015-02-05	05:00:00	06:00:00	DE	98	66917.87	68283.5408163265
Monthly Hourly Load Values	2015-02-05 06:00:00	2015-02-05	06:00:00	07:00:00	DE	98	73587.68	75089.4693877551
Monthly Hourly Load Values	2015-02-05 07:00:00	2015-02-05	07:00:00	08:00:00	DE	98	75554.87	77096.806122449
Monthly Hourly Load Values	2015-02-05 08:00:00	2015-02-05	08:00:00	09:00:00	DE	98	75729.78	77275.2857142857
Monthly Hourly Load Values	2015-02-05 09:00:00	2015-02-05	09:00:00	10:00:00	DE	98	76141.01	77694.9081632653
Monthly Hourly Load Values	2015-02-05 10:00:00	2015-02-05	10:00:00	11:00:00	DE	98	76437.06	77997.0
Monthly Hourly Load Values	2015-02-05 11:00:00	2015-02-05	11:00:00	12:00:00	DE	98	75698.94	77243.8163265306
Monthly Hourly Load Values	2015-02-05 12:00:00	2015-02-05	12:00:00	13:00:00	DE	98	75135.67	76669.0510204082
Monthly Hourly Load Values	2015-02-05 13:00:00	2015-02-05	13:00:00	14:00:00	DE	98	74099.14	75611.3673469388
Monthly Hourly Load Values	2015-02-05 14:00:00	2015-02-05	14:00:00	15:00:00	DE	98	73641.84	75144.7346938775
Monthly Hourly Load Values	2015-02-05 15:00:00	2015-02-05	15:00:00	16:00:00	DE	98	72783.1	74268.4693877551
Monthly Hourly Load Values	2015-02-05 16:00:00	2015-02-05	16:00:00	17:00:00	DE	98	75496.17	77036.9081632653
Monthly Hourly Load Values	2015-02-05 17:00:00	2015-02-05	17:00:00	18:00:00	DE	98	77395.01	78974.5
Monthly Hourly Load Values	2015-02-05 18:00:00	2015-02-05	18:00:00	19:00:00	DE	98	75753.54	77299.5306122449
Monthly Hourly Load Values	2015-02-05 19:00:00	2015-02-05	19:00:00	20:00:00	DE	98	71614.49	73076.0102040816
Monthly Hourly Load Values	2015-02-05 20:00:00	2015-02-05	20:00:00	21:00:00	DE	98	68330.67	69725.1734693878
Monthly Hourly Load Values	2015-02-05 21:00:00	2015-02-05	21:00:00	22:00:00	DE	98	65786.42	67129.0
Monthly Hourly Load Values	2015-02-05 22:00:00	2015-02-05	22:00:00	23:00:00	DE	98	61924.5	63188.2653061224
Monthly Hourly Load Values	2015-02-05 23:00:00	2015-02-05	23:00:00	00:00:00	DE	98	58811.45	60011.6836734694
Monthly Hourly Load Values	2015-02-06 00:00:00	2015-02-06	00:00:00	01:00:00	DE	98	56771.43	57930.0306122449
Monthly Hourly Load Values	2015-02-06 01:00:00	2015-02-06	01:00:00	02:00:00	DE	98	55786.21	56924.7040816326
Monthly Hourly Load Values	2015-02-06 02:00:00	2015-02-06	02:00:00	03:00:00	DE	98	55752.2	56890.0
Monthly Hourly Load Values	2015-02-06 03:00:00	2015-02-06	03:00:00	04:00:00	DE	98	56684.51	57841.3367346939
Monthly Hourly Load Values	2015-02-06 04:00:00	2015-02-06	04:00:00	05:00:00	DE	98	59360.04	60571.4693877551
Monthly Hourly Load Values	2015-02-06 05:00:00	2015-02-06	05:00:00	06:00:00	DE	98	66663.86	68024.3469387755
Monthly Hourly Load Values	2015-02-06 06:00:00	2015-02-06	06:00:00	07:00:00	DE	98	73288.92	74784.612244898
Monthly Hourly Load Values	2015-02-06 07:00:00	2015-02-06	07:00:00	08:00:00	DE	98	75334.32	76871.7551020408
Monthly Hourly Load Values	2015-02-06 08:00:00	2015-02-06	08:00:00	09:00:00	DE	98	75661.65	77205.7653061224
Monthly Hourly Load Values	2015-02-06 09:00:00	2015-02-06	09:00:00	10:00:00	DE	98	75949.51	77499.5
Monthly Hourly Load Values	2015-02-06 10:00:00	2015-02-06	10:00:00	11:00:00	DE	98	76231.09	77786.8265306122
Monthly Hourly Load Values	2015-02-06 11:00:00	2015-02-06	11:00:00	12:00:00	DE	98	74998.52	76529.1020408163
Monthly Hourly Load Values	2015-02-06 12:00:00	2015-02-06	12:00:00	13:00:00	DE	98	73172.14	74665.4489795918
Monthly Hourly Load Values	2015-02-06 13:00:00	2015-02-06	13:00:00	14:00:00	DE	98	71639.17	73101.193877551
Monthly Hourly Load Values	2015-02-06 14:00:00	2015-02-06	14:00:00	15:00:00	DE	98	70528.16	71967.5102040816
Monthly Hourly Load Values	2015-02-06 15:00:00	2015-02-06	15:00:00	16:00:00	DE	98	70023.9	71452.9591836735
Monthly Hourly Load Values	2015-02-06 16:00:00	2015-02-06	16:00:00	17:00:00	DE	98	72988.41	74477.9693877551
Monthly Hourly Load Values	2015-02-06 17:00:00	2015-02-06	17:00:00	18:00:00	DE	98	75417.43	76956.5612244898
Monthly Hourly Load Values	2015-02-06 18:00:00	2015-02-06	18:00:00	19:00:00	DE	98	73136.67	74629.2551020408
Monthly Hourly Load Values	2015-02-06 19:00:00	2015-02-06	19:00:00	20:00:00	DE	98	69135.82	70546.7551020408
Monthly Hourly Load Values	2015-02-06 20:00:00	2015-02-06	20:00:00	21:00:00	DE	98	65823.31	67166.6428571429
Monthly Hourly Load Values	2015-02-06 21:00:00	2015-02-06	21:00:00	22:00:00	DE	98	64043.12	65350.1224489796
Monthly Hourly Load Values	2015-02-06 22:00:00	2015-02-06	22:00:00	23:00:00	DE	98	60911.05	62154.1326530612
Monthly Hourly Load Values	2015-02-06 23:00:00	2015-02-06	23:00:00	00:00:00	DE	98	58002.57	59186.2959183673
Monthly Hourly Load Values	2015-02-07 00:00:00	2015-02-07	00:00:00	01:00:00	DE	98	55951.43	57093.2959183673
Monthly Hourly Load Values	2015-02-07 01:00:00	2015-02-07	01:00:00	02:00:00	DE	98	54401.42	55511.6530612245
Monthly Hourly Load Values	2015-02-07 02:00:00	2015-02-07	02:00:00	03:00:00	DE	98	53595.48	54689.2653061225
Monthly Hourly Load Values	2015-02-07 03:00:00	2015-02-07	03:00:00	04:00:00	DE	98	53278.26	54365.5714285714
Monthly Hourly Load Values	2015-02-07 04:00:00	2015-02-07	04:00:00	05:00:00	DE	98	52707.87	53783.5408163265
Monthly Hourly Load Values	2015-02-07 05:00:00	2015-02-07	05:00:00	06:00:00	DE	98	52946.62	54027.1632653061
Monthly Hourly Load Values	2015-02-07 06:00:00	2015-02-07	06:00:00	07:00:00	DE	98	55881.51	57021.9489795918
Monthly Hourly Load Values	2015-02-07 07:00:00	2015-02-07	07:00:00	08:00:00	DE	98	59412.38	60624.8775510204
Monthly Hourly Load Values	2015-02-07 08:00:00	2015-02-07	08:00:00	09:00:00	DE	98	62537.21	63813.4795918367
Monthly Hourly Load Values	2015-02-07 09:00:00	2015-02-07	09:00:00	10:00:00	DE	98	64293.38	65605.4897959184
Monthly Hourly Load Values	2015-02-07 10:00:00	2015-02-07	10:00:00	11:00:00	DE	98	64967.53	66293.3979591837
Monthly Hourly Load Values	2015-02-07 11:00:00	2015-02-07	11:00:00	12:00:00	DE	98	64142.62	65451.6530612245
Monthly Hourly Load Values	2015-02-07 12:00:00	2015-02-07	12:00:00	13:00:00	DE	98	62050.49	63316.8265306122
Monthly Hourly Load Values	2015-02-07 13:00:00	2015-02-07	13:00:00	14:00:00	DE	98	60489.11	61723.5816326531
Monthly Hourly Load Values	2015-02-07 14:00:00	2015-02-07	14:00:00	15:00:00	DE	98	60043.56	61268.9387755102
Monthly Hourly Load Values	2015-02-07 15:00:00	2015-02-07	15:00:00	16:00:00	DE	98	60236.62	61465.9387755102
Monthly Hourly Load Values	2015-02-07 16:00:00	2015-02-07	16:00:00	17:00:00	DE	98	63656.44	64955.5510204082
Monthly Hourly Load Values	2015-02-07 17:00:00	2015-02-07	17:00:00	18:00:00	DE	98	66714.27	68075.7857142857
Monthly Hourly Load Values	2015-02-07 18:00:00	2015-02-07	18:00:00	19:00:00	DE	98	64645.03	65964.3163265306
Monthly Hourly Load Values	2015-02-07 19:00:00	2015-02-07	19:00:00	20:00:00	DE	98	60922.9	62166.2244897959
Monthly Hourly Load Values	2015-02-07 20:00:00	2015-02-07	20:00:00	21:00:00	DE	98	58445.2	59637.9591836735
Monthly Hourly Load Values	2015-02-07 21:00:00	2015-02-07	21:00:00	22:00:00	DE	98	57941.98	59124.4693877551
Monthly Hourly Load Values	2015-02-07 22:00:00	2015-02-07	22:00:00	23:00:00	DE	98	54955.46	56077.0
Monthly Hourly Load Values	2015-02-07 23:00:00	2015-02-07	23:00:00	00:00:00	DE	98	52085.0	53147.9591836735
Monthly Hourly Load Values	2015-02-08 00:00:00	2015-02-08	00:00:00	01:00:00	DE	98	49988.28	51008.4489795918
Monthly Hourly Load Values	2015-02-08 01:00:00	2015-02-08	01:00:00	02:00:00	DE	98	48715.47	49709.6632653061
Monthly Hourly Load Values	2015-02-08 02:00:00	2015-02-08	02:00:00	03:00:00	DE	98	48013.38	48993.2448979592
Monthly Hourly Load Values	2015-02-08 03:00:00	2015-02-08	03:00:00	04:00:00	DE	98	47679.69	48652.7448979592
Monthly Hourly Load Values	2015-02-08 04:00:00	2015-02-08	04:00:00	05:00:00	DE	98	46999.41	47958.5816326531
Monthly Hourly Load Values	2015-02-08 05:00:00	2015-02-08	05:00:00	06:00:00	DE	98	46021.02	46960.2244897959
Monthly Hourly Load Values	2015-02-08 06:00:00	2015-02-08	06:00:00	07:00:00	DE	98	47482.9	48451.9387755102
Monthly Hourly Load Values	2015-02-08 07:00:00	2015-02-08	07:00:00	08:00:00	DE	98	50903.5	51942.3469387755
Monthly Hourly Load Values	2015-02-08 08:00:00	2015-02-08	08:00:00	09:00:00	DE	98	54766.06	55883.7346938775
Monthly Hourly Load Values	2015-02-08 09:00:00	2015-02-08	09:00:00	10:00:00	DE	98	57181.04	58348.0
Monthly Hourly Load Values	2015-02-08 10:00:00	2015-02-08	10:00:00	11:00:00	DE	98	59549.78	60765.0816326531
Monthly Hourly Load Values	2015-02-08 11:00:00	2015-02-08	11:00:00	12:00:00	DE	98	58967.21	60170.6224489796
Monthly Hourly Load Values	2015-02-08 12:00:00	2015-02-08	12:00:00	13:00:00	DE	98	56429.6	57581.2244897959
Monthly Hourly Load Values	2015-02-08 13:00:00	2015-02-08	13:00:00	14:00:00	DE	98	54644.55	55759.7448979592
Monthly Hourly Load Values	2015-02-08 14:00:00	2015-02-08	14:00:00	15:00:00	DE	98	53815.62	54913.8979591837
Monthly Hourly Load Values	2015-02-08 15:00:00	2015-02-08	15:00:00	16:00:00	DE	98	54200.28	55306.4081632653
Monthly Hourly Load Values	2015-02-08 16:00:00	2015-02-08	16:00:00	17:00:00	DE	98	58325.44	59515.7551020408
Monthly Hourly Load Values	2015-02-08 17:00:00	2015-02-08	17:00:00	18:00:00	DE	98	63328.25	64620.6632653061
Monthly Hourly Load Values	2015-02-08 18:00:00	2015-02-08	18:00:00	19:00:00	DE	98	62218.95	63488.7244897959
Monthly Hourly Load Values	2015-02-08 19:00:00	2015-02-08	19:00:00	20:00:00	DE	98	59766.05	60985.7653061224
Monthly Hourly Load Values	2015-02-08 20:00:00	2015-02-08	20:00:00	21:00:00	DE	98	58235.01	59423.4795918367
Monthly Hourly Load Values	2015-02-08 21:00:00	2015-02-08	21:00:00	22:00:00	DE	98	58601.87	59797.8265306122
Monthly Hourly Load Values	2015-02-08 22:00:00	2015-02-08	22:00:00	23:00:00	DE	98	55670.68	56806.8163265306
Monthly Hourly Load Values	2015-02-08 23:00:00	2015-02-08	23:00:00	00:00:00	DE	98	53147.04	54231.6734693878
Monthly Hourly Load Values	2015-02-09 00:00:00	2015-02-09	00:00:00	01:00:00	DE	98	51653.65	52707.806122449
Monthly Hourly Load Values	2015-02-09 01:00:00	2015-02-09	01:00:00	02:00:00	DE	98	50880.15	51918.5204081633
Monthly Hourly Load Values	2015-02-09 02:00:00	2015-02-09	02:00:00	03:00:00	DE	98	51186.54	52231.1632653061
Monthly Hourly Load Values	2015-02-09 03:00:00	2015-02-09	03:00:00	04:00:00	DE	98	52515.8	53587.5510204082
Monthly Hourly Load Values	2015-02-09 04:00:00	2015-02-09	04:00:00	05:00:00	DE	98	56350.0	57500.0
Monthly Hourly Load Values	2015-02-09 05:00:00	2015-02-09	05:00:00	06:00:00	DE	98	65025.15	66352.193877551
Monthly Hourly Load Values	2015-02-09 06:00:00	2015-02-09	06:00:00	07:00:00	DE	98	71904.16	73371.5918367347
Monthly Hourly Load Values	2015-02-09 07:00:00	2015-02-09	07:00:00	08:00:00	DE	98	74441.83	75961.0510204082
Monthly Hourly Load Values	2015-02-09 08:00:00	2015-02-09	08:00:00	09:00:00	DE	98	75335.17	76872.6224489796
Monthly Hourly Load Values	2015-02-09 09:00:00	2015-02-09	09:00:00	10:00:00	DE	98	76390.34	77949.3265306122
Monthly Hourly Load Values	2015-02-09 10:00:00	2015-02-09	10:00:00	11:00:00	DE	98	77358.66	78937.4081632653
Monthly Hourly Load Values	2015-02-09 11:00:00	2015-02-09	11:00:00	12:00:00	DE	98	76886.39	78455.5
Monthly Hourly Load Values	2015-02-09 12:00:00	2015-02-09	12:00:00	13:00:00	DE	98	76482.76	78043.6326530612
Monthly Hourly Load Values	2015-02-09 13:00:00	2015-02-09	13:00:00	14:00:00	DE	98	75345.8	76883.4693877551
Monthly Hourly Load Values	2015-02-09 14:00:00	2015-02-09	14:00:00	15:00:00	DE	98	74297.09	75813.3571428571
Monthly Hourly Load Values	2015-02-09 15:00:00	2015-02-09	15:00:00	16:00:00	DE	98	73220.44	74714.7346938775
Monthly Hourly Load Values	2015-02-09 16:00:00	2015-02-09	16:00:00	17:00:00	DE	98	75199.17	76733.8469387755
Monthly Hourly Load Values	2015-02-09 17:00:00	2015-02-09	17:00:00	18:00:00	DE	98	76982.29	78553.3571428571
Monthly Hourly Load Values	2015-02-09 18:00:00	2015-02-09	18:00:00	19:00:00	DE	98	75301.95	76838.7244897959
Monthly Hourly Load Values	2015-02-09 19:00:00	2015-02-09	19:00:00	20:00:00	DE	98	70878.25	72324.7448979592
Monthly Hourly Load Values	2015-02-09 20:00:00	2015-02-09	20:00:00	21:00:00	DE	98	67417.28	68793.1428571429
Monthly Hourly Load Values	2015-02-09 21:00:00	2015-02-09	21:00:00	22:00:00	DE	98	64637.43	65956.5612244898
Monthly Hourly Load Values	2015-02-09 22:00:00	2015-02-09	22:00:00	23:00:00	DE	98	60086.46	61312.7142857143
Monthly Hourly Load Values	2015-02-09 23:00:00	2015-02-09	23:00:00	00:00:00	DE	98	56566.63	57721.0510204082
Monthly Hourly Load Values	2015-02-10 00:00:00	2015-02-10	00:00:00	01:00:00	DE	98	54472.26	55583.9387755102
Monthly Hourly Load Values	2015-02-10 01:00:00	2015-02-10	01:00:00	02:00:00	DE	98	53405.29	54495.193877551
Monthly Hourly Load Values	2015-02-10 02:00:00	2015-02-10	02:00:00	03:00:00	DE	98	53718.76	54815.0612244898
Monthly Hourly Load Values	2015-02-10 03:00:00	2015-02-10	03:00:00	04:00:00	DE	98	55069.06	56192.9183673469
Monthly Hourly Load Values	2015-02-10 04:00:00	2015-02-10	04:00:00	05:00:00	DE	98	58331.35	59521.7857142857
Monthly Hourly Load Values	2015-02-10 05:00:00	2015-02-10	05:00:00	06:00:00	DE	98	66514.04	67871.4693877551
Monthly Hourly Load Values	2015-02-10 06:00:00	2015-02-10	06:00:00	07:00:00	DE	98	72910.12	74398.081632653
Monthly Hourly Load Values	2015-02-10 07:00:00	2015-02-10	07:00:00	08:00:00	DE	98	74855.45	76383.112244898
Monthly Hourly Load Values	2015-02-10 08:00:00	2015-02-10	08:00:00	09:00:00	DE	98	75051.98	76583.6530612245
Monthly Hourly Load Values	2015-02-10 09:00:00	2015-02-10	09:00:00	10:00:00	DE	98	76087.77	77640.5816326531
Monthly Hourly Load Values	2015-02-10 10:00:00	2015-02-10	10:00:00	11:00:00	DE	98	76779.84	78346.7755102041
Monthly Hourly Load Values	2015-02-10 11:00:00	2015-02-10	11:00:00	12:00:00	DE	98	76254.54	77810.7551020408
Monthly Hourly Load Values	2015-02-10 12:00:00	2015-02-10	12:00:00	13:00:00	DE	98	75817.17	77364.4591836735
Monthly Hourly Load Values	2015-02-10 13:00:00	2015-02-10	13:00:00	14:00:00	DE	98	74781.04	76307.1836734694
Monthly Hourly Load Values	2015-02-10 14:00:00	2015-02-10	14:00:00	15:00:00	DE	98	73760.35	75265.6632653061
Monthly Hourly Load Values	2015-02-10 15:00:00	2015-02-10	15:00:00	16:00:00	DE	98	72611.96	74093.8367346939
Monthly Hourly Load Values	2015-02-10 16:00:00	2015-02-10	16:00:00	17:00:00	DE	98	74551.3	76072.7551020408
Monthly Hourly Load Values	2015-02-10 17:00:00	2015-02-10	17:00:00	18:00:00	DE	98	76666.11	78230.7244897959
Monthly Hourly Load Values	2015-02-10 18:00:00	2015-02-10	18:00:00	19:00:00	DE	98	74799.32	76325.8367346939
Monthly Hourly Load Values	2015-02-10 19:00:00	2015-02-10	19:00:00	20:00:00	DE	98	70632.29	72073.7653061224
Monthly Hourly Load Values	2015-02-10 20:00:00	2015-02-10	20:00:00	21:00:00	DE	98	67122.66	68492.5102040816
Monthly Hourly Load Values	2015-02-10 21:00:00	2015-02-10	21:00:00	22:00:00	DE	98	64386.71	65700.7244897959
Monthly Hourly Load Values	2015-02-10 22:00:00	2015-02-10	22:00:00	23:00:00	DE	98	59741.21	60960.4183673469
Monthly Hourly Load Values	2015-02-10 23:00:00	2015-02-10	23:00:00	00:00:00	DE	98	56275.48	57423.9591836735
Monthly Hourly Load Values	2015-02-11 00:00:00	2015-02-11	00:00:00	01:00:00	DE	98	54176.16	55281.7959183673
Monthly Hourly Load Values	2015-02-11 01:00:00	2015-02-11	01:00:00	02:00:00	DE	98	53404.23	54494.112244898
Monthly Hourly Load Values	2015-02-11 02:00:00	2015-02-11	02:00:00	03:00:00	DE	98	53753.4	54850.4081632653
Monthly Hourly Load Values	2015-02-11 03:00:00	2015-02-11	03:00:00	04:00:00	DE	98	54919.59	56040.3979591837
Monthly Hourly Load Values	2015-02-11 04:00:00	2015-02-11	04:00:00	05:00:00	DE	98	58022.85	59206.9897959184
Monthly Hourly Load Values	2015-02-11 05:00:00	2015-02-11	05:00:00	06:00:00	DE	98	65881.73	67226.2551020408
Monthly Hourly Load Values	2015-02-11 06:00:00	2015-02-11	06:00:00	07:00:00	DE	98	72369.02	73845.9387755102
Monthly Hourly Load Values	2015-02-11 07:00:00	2015-02-11	07:00:00	08:00:00	DE	98	74567.39	76089.1734693878
Monthly Hourly Load Values	2015-02-11 08:00:00	2015-02-11	08:00:00	09:00:00	DE	98	75116.21	76649.193877551
Monthly Hourly Load Values	2015-02-11 09:00:00	2015-02-11	09:00:00	10:00:00	DE	98	75989.44	77540.2448979592
Monthly Hourly Load Values	2015-02-11 10:00:00	2015-02-11	10:00:00	11:00:00	DE	98	76494.84	78055.9591836735
Monthly Hourly Load Values	2015-02-11 11:00:00	2015-02-11	11:00:00	12:00:00	DE	98	75718.63	77263.9081632653
Monthly Hourly Load Values	2015-02-11 12:00:00	2015-02-11	12:00:00	13:00:00	DE	98	74931.38	76460.5918367347
Monthly Hourly Load Values	2015-02-11 13:00:00	2015-02-11	13:00:00	14:00:00	DE	98	73760.28	75265.5918367347
Monthly Hourly Load Values	2015-02-11 14:00:00	2015-02-11	14:00:00	15:00:00	DE	98	72664.14	74147.0816326531
Monthly Hourly Load Values	2015-02-11 15:00:00	2015-02-11	15:00:00	16:00:00	DE	98	71493.64	72952.693877551
Monthly Hourly Load Values	2015-02-11 16:00:00	2015-02-11	16:00:00	17:00:00	DE	98	73714.08	75218.4489795918
Monthly Hourly Load Values	2015-02-11 17:00:00	2015-02-11	17:00:00	18:00:00	DE	98	76879.82	78448.7959183674
Monthly Hourly Load Values	2015-02-11 18:00:00	2015-02-11	18:00:00	19:00:00	DE	98	75280.71	76817.0510204082
Monthly Hourly Load Values	2015-02-11 19:00:00	2015-02-11	19:00:00	20:00:00	DE	98	70903.91	72350.9285714286
Monthly Hourly Load Values	2015-02-11 20:00:00	2015-02-11	20:00:00	21:00:00	DE	98	67419.44	68795.3469387755
Monthly Hourly Load Values	2015-02-11 21:00:00	2015-02-11	21:00:00	22:00:00	DE	98	65012.92	66339.7142857143
Monthly Hourly Load Values	2015-02-11 22:00:00	2015-02-11	22:00:00	23:00:00	DE	98	60532.74	61768.1020408163
Monthly Hourly Load Values	2015-02-11 23:00:00	2015-02-11	23:00:00	00:00:00	DE	98	57405.11	58576.6428571429
Monthly Hourly Load Values	2015-02-12 00:00:00	2015-02-12	00:00:00	01:00:00	DE	98	55438.43	56569.8265306122
Monthly Hourly Load Values	2015-02-12 01:00:00	2015-02-12	01:00:00	02:00:00	DE	98	54621.1	55735.8163265306
Monthly Hourly Load Values	2015-02-12 02:00:00	2015-02-12	02:00:00	03:00:00	DE	98	54818.34	55937.0816326531
Monthly Hourly Load Values	2015-02-12 03:00:00	2015-02-12	03:00:00	04:00:00	DE	98	55833.98	56973.4489795918
Monthly Hourly Load Values	2015-02-12 04:00:00	2015-02-12	04:00:00	05:00:00	DE	98	58787.55	59987.2959183674
Monthly Hourly Load Values	2015-02-12 05:00:00	2015-02-12	05:00:00	06:00:00	DE	98	66176.47	67527.0102040816
Monthly Hourly Load Values	2015-02-12 06:00:00	2015-02-12	06:00:00	07:00:00	DE	98	72388.49	73865.806122449
Monthly Hourly Load Values	2015-02-12 07:00:00	2015-02-12	07:00:00	08:00:00	DE	98	74492.88	76013.1428571429
Monthly Hourly Load Values	2015-02-12 08:00:00	2015-02-12	08:00:00	09:00:00	DE	98	74961.58	76491.4081632653
Monthly Hourly Load Values	2015-02-12 09:00:00	2015-02-12	09:00:00	10:00:00	DE	98	75575.92	77118.2857142857
Monthly Hourly Load Values	2015-02-12 10:00:00	2015-02-12	10:00:00	11:00:00	DE	98	75990.09	77540.9081632653
Monthly Hourly Load Values	2015-02-12 11:00:00	2015-02-12	11:00:00	12:00:00	DE	98	75150.22	76683.8979591837
Monthly Hourly Load Values	2015-02-12 12:00:00	2015-02-12	12:00:00	13:00:00	DE	98	74241.84	75756.9795918367
Monthly Hourly Load Values	2015-02-12 13:00:00	2015-02-12	13:00:00	14:00:00	DE	98	73116.09	74608.2551020408
Monthly Hourly Load Values	2015-02-12 14:00:00	2015-02-12	14:00:00	15:00:00	DE	98	72070.28	73541.1020408163
Monthly Hourly Load Values	2015-02-12 15:00:00	2015-02-12	15:00:00	16:00:00	DE	98	70754.43	72198.3979591837
Monthly Hourly Load Values	2015-02-12 16:00:00	2015-02-12	16:00:00	17:00:00	DE	98	72774.1	74259.2857142857
Monthly Hourly Load Values	2015-02-12 17:00:00	2015-02-12	17:00:00	18:00:00	DE	98	75783.98	77330.5918367347
Monthly Hourly Load Values	2015-02-12 18:00:00	2015-02-12	18:00:00	19:00:00	DE	98	74172.18	75685.8979591837
Monthly Hourly Load Values	2015-02-12 19:00:00	2015-02-12	19:00:00	20:00:00	DE	98	70130.84	71562.081632653
Monthly Hourly Load Values	2015-02-12 20:00:00	2015-02-12	20:00:00	21:00:00	DE	98	66702.05	68063.3163265306
Monthly Hourly Load Values	2015-02-12 21:00:00	2015-02-12	21:00:00	22:00:00	DE	98	64426.3	65741.1224489796
Monthly Hourly Load Values	2015-02-12 22:00:00	2015-02-12	22:00:00	23:00:00	DE	98	60583.62	61820.0204081633
Monthly Hourly Load Values	2015-02-12 23:00:00	2015-02-12	23:00:00	00:00:00	DE	98	57526.07	58700.0714285714
Monthly Hourly Load Values	2015-02-13 00:00:00	2015-02-13	00:00:00	01:00:00	DE	98	55440.96	56572.4081632653
Monthly Hourly Load Values	2015-02-13 01:00:00	2015-02-13	01:00:00	02:00:00	DE	98	54470.85	55582.5
Monthly Hourly Load Values	2015-02-13 02:00:00	2015-02-13	02:00:00	03:00:00	DE	98	54591.8	55705.9183673469
Monthly Hourly Load Values	2015-02-13 03:00:00	2015-02-13	03:00:00	04:00:00	DE	98	55779.24	56917.5918367347
Monthly Hourly Load Values	2015-02-13 04:00:00	2015-02-13	04:00:00	05:00:00	DE	98	58534.91	59729.5
Monthly Hourly Load Values	2015-02-13 05:00:00	2015-02-13	05:00:00	06:00:00	DE	98	65211.37	66542.2142857143
Monthly Hourly Load Values	2015-02-13 06:00:00	2015-02-13	06:00:00	07:00:00	DE	98	71104.44	72555.5510204082
Monthly Hourly Load Values	2015-02-13 07:00:00	2015-02-13	07:00:00	08:00:00	DE	98	73360.83	74857.9897959184
Monthly Hourly Load Values	2015-02-13 08:00:00	2015-02-13	08:00:00	09:00:00	DE	98	74000.22	75510.4285714286
Monthly Hourly Load Values	2015-02-13 09:00:00	2015-02-13	09:00:00	10:00:00	DE	98	74592.9	76115.2040816326
Monthly Hourly Load Values	2015-02-13 10:00:00	2015-02-13	10:00:00	11:00:00	DE	98	74580.03	76102.0714285714
Monthly Hourly Load Values	2015-02-13 11:00:00	2015-02-13	11:00:00	12:00:00	DE	98	73325.0	74821.4285714286
Monthly Hourly Load Values	2015-02-13 12:00:00	2015-02-13	12:00:00	13:00:00	DE	98	71843.56	73309.7551020408
Monthly Hourly Load Values	2015-02-13 13:00:00	2015-02-13	13:00:00	14:00:00	DE	98	70052.89	71482.5408163265
Monthly Hourly Load Values	2015-02-13 14:00:00	2015-02-13	14:00:00	15:00:00	DE	98	68701.28	70103.3469387755
Monthly Hourly Load Values	2015-02-13 15:00:00	2015-02-13	15:00:00	16:00:00	DE	98	67884.56	69269.9591836735
Monthly Hourly Load Values	2015-02-13 16:00:00	2015-02-13	16:00:00	17:00:00	DE	98	70460.81	71898.7857142857
Monthly Hourly Load Values	2015-02-13 17:00:00	2015-02-13	17:00:00	18:00:00	DE	98	74088.34	75600.3469387755
Monthly Hourly Load Values	2015-02-13 18:00:00	2015-02-13	18:00:00	19:00:00	DE	98	72365.06	73841.8979591837
Monthly Hourly Load Values	2015-02-13 19:00:00	2015-02-13	19:00:00	20:00:00	DE	98	67907.85	69293.7244897959
Monthly Hourly Load Values	2015-02-13 20:00:00	2015-02-13	20:00:00	21:00:00	DE	98	64585.34	65903.4081632653
Monthly Hourly Load Values	2015-02-13 21:00:00	2015-02-13	21:00:00	22:00:00	DE	98	62556.38	63833.0408163265
Monthly Hourly Load Values	2015-02-13 22:00:00	2015-02-13	22:00:00	23:00:00	DE	98	59032.84	60237.5918367347
Monthly Hourly Load Values	2015-02-13 23:00:00	2015-02-13	23:00:00	00:00:00	DE	98	55718.89	56856.0102040816
Monthly Hourly Load Values	2015-02-14 00:00:00	2015-02-14	00:00:00	01:00:00	DE	98	53449.49	54540.2959183674
Monthly Hourly Load Values	2015-02-14 01:00:00	2015-02-14	01:00:00	02:00:00	DE	98	51991.86	53052.9183673469
Monthly Hourly Load Values	2015-02-14 02:00:00	2015-02-14	02:00:00	03:00:00	DE	98	51445.09	52494.9897959184
Monthly Hourly Load Values	2015-02-14 03:00:00	2015-02-14	03:00:00	04:00:00	DE	98	51452.52	52502.5714285714
Monthly Hourly Load Values	2015-02-14 04:00:00	2015-02-14	04:00:00	05:00:00	DE	98	51268.71	52315.0102040816
Monthly Hourly Load Values	2015-02-14 05:00:00	2015-02-14	05:00:00	06:00:00	DE	98	51623.87	52677.4183673469
Monthly Hourly Load Values	2015-02-14 06:00:00	2015-02-14	06:00:00	07:00:00	DE	98	54524.6	55637.3469387755
Monthly Hourly Load Values	2015-02-14 07:00:00	2015-02-14	07:00:00	08:00:00	DE	98	58130.04	59316.3673469388
Monthly Hourly Load Values	2015-02-14 08:00:00	2015-02-14	08:00:00	09:00:00	DE	98	61087.31	62333.9897959184
Monthly Hourly Load Values	2015-02-14 09:00:00	2015-02-14	09:00:00	10:00:00	DE	98	62559.19	63835.9081632653
Monthly Hourly Load Values	2015-02-14 10:00:00	2015-02-14	10:00:00	11:00:00	DE	98	63052.2	64338.9795918367
Monthly Hourly Load Values	2015-02-14 11:00:00	2015-02-14	11:00:00	12:00:00	DE	98	61908.05	63171.4795918367
Monthly Hourly Load Values	2015-02-14 12:00:00	2015-02-14	12:00:00	13:00:00	DE	98	59653.99	60871.4183673469
Monthly Hourly Load Values	2015-02-14 13:00:00	2015-02-14	13:00:00	14:00:00	DE	98	57712.19	58889.9897959184
Monthly Hourly Load Values	2015-02-14 14:00:00	2015-02-14	14:00:00	15:00:00	DE	98	56857.88	58018.2448979592
Monthly Hourly Load Values	2015-02-14 15:00:00	2015-02-14	15:00:00	16:00:00	DE	98	56832.84	57992.693877551
Monthly Hourly Load Values	2015-02-14 16:00:00	2015-02-14	16:00:00	17:00:00	DE	98	60130.08	61357.2244897959
Monthly Hourly Load Values	2015-02-14 17:00:00	2015-02-14	17:00:00	18:00:00	DE	98	64406.6	65721.0204081633
Monthly Hourly Load Values	2015-02-14 18:00:00	2015-02-14	18:00:00	19:00:00	DE	98	62745.19	64025.7040816327
Monthly Hourly Load Values	2015-02-14 19:00:00	2015-02-14	19:00:00	20:00:00	DE	98	59228.26	60437.0
Monthly Hourly Load Values	2015-02-14 20:00:00	2015-02-14	20:00:00	21:00:00	DE	98	56990.95	58154.0306122449
Monthly Hourly Load Values	2015-02-14 21:00:00	2015-02-14	21:00:00	22:00:00	DE	98	56246.9	57394.7959183673
Monthly Hourly Load Values	2015-02-14 22:00:00	2015-02-14	22:00:00	23:00:00	DE	98	53203.39	54289.1734693878
Monthly Hourly Load Values	2015-02-14 23:00:00	2015-02-14	23:00:00	00:00:00	DE	98	50358.39	51386.112244898
Monthly Hourly Load Values	2015-02-15 00:00:00	2015-02-15	00:00:00	01:00:00	DE	98	48579.97	49571.3979591837
Monthly Hourly Load Values	2015-02-15 01:00:00	2015-02-15	01:00:00	02:00:00	DE	98	47638.81	48611.0306122449
Monthly Hourly Load Values	2015-02-15 02:00:00	2015-02-15	02:00:00	03:00:00	DE	98	47289.18	48254.2653061224
Monthly Hourly Load Values	2015-02-15 03:00:00	2015-02-15	03:00:00	04:00:00	DE	98	47191.23	48154.3163265306
Monthly Hourly Load Values	2015-02-15 04:00:00	2015-02-15	04:00:00	05:00:00	DE	98	46411.04	47358.2040816327
Monthly Hourly Load Values	2015-02-15 05:00:00	2015-02-15	05:00:00	06:00:00	DE	98	45682.36	46614.6530612245
Monthly Hourly Load Values	2015-02-15 06:00:00	2015-02-15	06:00:00	07:00:00	DE	98	47019.5	47979.0816326531
Monthly Hourly Load Values	2015-02-15 07:00:00	2015-02-15	07:00:00	08:00:00	DE	98	50373.3	51401.3265306122
Monthly Hourly Load Values	2015-02-15 08:00:00	2015-02-15	08:00:00	09:00:00	DE	98	53602.33	54696.2551020408
Monthly Hourly Load Values	2015-02-15 09:00:00	2015-02-15	09:00:00	10:00:00	DE	98	55782.2	56920.612244898
Monthly Hourly Load Values	2015-02-15 10:00:00	2015-02-15	10:00:00	11:00:00	DE	98	57915.49	59097.4387755102
Monthly Hourly Load Values	2015-02-15 11:00:00	2015-02-15	11:00:00	12:00:00	DE	98	56788.73	57947.6836734694
Monthly Hourly Load Values	2015-02-15 12:00:00	2015-02-15	12:00:00	13:00:00	DE	98	54298.95	55407.0918367347
Monthly Hourly Load Values	2015-02-15 13:00:00	2015-02-15	13:00:00	14:00:00	DE	98	52630.73	53704.8265306122
Monthly Hourly Load Values	2015-02-15 14:00:00	2015-02-15	14:00:00	15:00:00	DE	98	51623.47	52677.0102040816
Monthly Hourly Load Values	2015-02-15 15:00:00	2015-02-15	15:00:00	16:00:00	DE	98	51995.29	53056.4183673469
Monthly Hourly Load Values	2015-02-15 16:00:00	2015-02-15	16:00:00	17:00:00	DE	98	55823.23	56962.4795918367
Monthly Hourly Load Values	2015-02-15 17:00:00	2015-02-15	17:00:00	18:00:00	DE	98	60826.38	62067.7346938776
Monthly Hourly Load Values	2015-02-15 18:00:00	2015-02-15	18:00:00	19:00:00	DE	98	60060.07	61285.7857142857
Monthly Hourly Load Values	2015-02-15 19:00:00	2015-02-15	19:00:00	20:00:00	DE	98	57743.25	58921.6836734694
Monthly Hourly Load Values	2015-02-15 20:00:00	2015-02-15	20:00:00	21:00:00	DE	98	56421.61	57573.0714285714
Monthly Hourly Load Values	2015-02-15 21:00:00	2015-02-15	21:00:00	22:00:00	DE	98	56846.86	58007.0
Monthly Hourly Load Values	2015-02-15 22:00:00	2015-02-15	22:00:00	23:00:00	DE	98	54246.91	55353.9897959184
Monthly Hourly Load Values	2015-02-15 23:00:00	2015-02-15	23:00:00	00:00:00	DE	98	51811.73	52869.112244898
Monthly Hourly Load Values	2015-02-16 00:00:00	2015-02-16	00:00:00	01:00:00	DE	98	50122.17	51145.0714285714
Monthly Hourly Load Values	2015-02-16 01:00:00	2015-02-16	01:00:00	02:00:00	DE	98	49510.4	50520.8163265306
Monthly Hourly Load Values	2015-02-16 02:00:00	2015-02-16	02:00:00	03:00:00	DE	98	49857.79	50875.2959183673
Monthly Hourly Load Values	2015-02-16 03:00:00	2015-02-16	03:00:00	04:00:00	DE	98	51033.13	52074.6224489796
Monthly Hourly Load Values	2015-02-16 04:00:00	2015-02-16	04:00:00	05:00:00	DE	98	54330.64	55439.4285714286
Monthly Hourly Load Values	2015-02-16 05:00:00	2015-02-16	05:00:00	06:00:00	DE	98	60954.38	62198.3469387755
Monthly Hourly Load Values	2015-02-16 06:00:00	2015-02-16	06:00:00	07:00:00	DE	98	66683.97	68044.8673469388
Monthly Hourly Load Values	2015-02-16 07:00:00	2015-02-16	07:00:00	08:00:00	DE	98	69784.11	71208.2755102041
Monthly Hourly Load Values	2015-02-16 08:00:00	2015-02-16	08:00:00	09:00:00	DE	98	71194.07	72647.0102040816
Monthly Hourly Load Values	2015-02-16 09:00:00	2015-02-16	09:00:00	10:00:00	DE	98	72332.27	73808.4387755102
Monthly Hourly Load Values	2015-02-16 10:00:00	2015-02-16	10:00:00	11:00:00	DE	98	73112.26	74604.3469387755
Monthly Hourly Load Values	2015-02-16 11:00:00	2015-02-16	11:00:00	12:00:00	DE	98	72309.32	73785.0204081633
Monthly Hourly Load Values	2015-02-16 12:00:00	2015-02-16	12:00:00	13:00:00	DE	98	70874.04	72320.4489795918
Monthly Hourly Load Values	2015-02-16 13:00:00	2015-02-16	13:00:00	14:00:00	DE	98	69320.13	70734.8265306122
Monthly Hourly Load Values	2015-02-16 14:00:00	2015-02-16	14:00:00	15:00:00	DE	98	68179.96	69571.387755102
Monthly Hourly Load Values	2015-02-16 15:00:00	2015-02-16	15:00:00	16:00:00	DE	98	67164.22	68534.9183673469
Monthly Hourly Load Values	2015-02-16 16:00:00	2015-02-16	16:00:00	17:00:00	DE	98	69367.51	70783.1734693878
Monthly Hourly Load Values	2015-02-16 17:00:00	2015-02-16	17:00:00	18:00:00	DE	98	73395.55	74893.4183673469
Monthly Hourly Load Values	2015-02-16 18:00:00	2015-02-16	18:00:00	19:00:00	DE	98	72208.63	73682.2755102041
Monthly Hourly Load Values	2015-02-16 19:00:00	2015-02-16	19:00:00	20:00:00	DE	98	68136.61	69527.1530612245
Monthly Hourly Load Values	2015-02-16 20:00:00	2015-02-16	20:00:00	21:00:00	DE	98	65193.34	66523.8163265306
Monthly Hourly Load Values	2015-02-16 21:00:00	2015-02-16	21:00:00	22:00:00	DE	98	63322.99	64615.2959183674
Monthly Hourly Load Values	2015-02-16 22:00:00	2015-02-16	22:00:00	23:00:00	DE	98	59723.67	60942.5204081633
Monthly Hourly Load Values	2015-02-16 23:00:00	2015-02-16	23:00:00	00:00:00	DE	98	56470.3	57622.7551020408
Monthly Hourly Load Values	2015-02-17 00:00:00	2015-02-17	00:00:00	01:00:00	DE	98	54491.2	55603.2653061224
Monthly Hourly Load Values	2015-02-17 01:00:00	2015-02-17	01:00:00	02:00:00	DE	98	53528.68	54621.1020408163
Monthly Hourly Load Values	2015-02-17 02:00:00	2015-02-17	02:00:00	03:00:00	DE	98	53751.63	54848.6020408163
Monthly Hourly Load Values	2015-02-17 03:00:00	2015-02-17	03:00:00	04:00:00	DE	98	54796.81	55915.112244898
Monthly Hourly Load Values	2015-02-17 04:00:00	2015-02-17	04:00:00	05:00:00	DE	98	57397.14	58568.5102040816
Monthly Hourly Load Values	2015-02-17 05:00:00	2015-02-17	05:00:00	06:00:00	DE	98	64096.71	65404.806122449
Monthly Hourly Load Values	2015-02-17 06:00:00	2015-02-17	06:00:00	07:00:00	DE	98	69950.25	71377.806122449
Monthly Hourly Load Values	2015-02-17 07:00:00	2015-02-17	07:00:00	08:00:00	DE	98	72611.81	74093.6836734694
Monthly Hourly Load Values	2015-02-17 08:00:00	2015-02-17	08:00:00	09:00:00	DE	98	73833.4	75340.2040816326
Monthly Hourly Load Values	2015-02-17 09:00:00	2015-02-17	09:00:00	10:00:00	DE	98	74962.48	76492.3265306122
Monthly Hourly Load Values	2015-02-17 10:00:00	2015-02-17	10:00:00	11:00:00	DE	98	75948.63	77498.6020408163
Monthly Hourly Load Values	2015-02-17 11:00:00	2015-02-17	11:00:00	12:00:00	DE	98	75282.88	76819.2653061225
Monthly Hourly Load Values	2015-02-17 12:00:00	2015-02-17	12:00:00	13:00:00	DE	98	74131.97	75644.8673469388
Monthly Hourly Load Values	2015-02-17 13:00:00	2015-02-17	13:00:00	14:00:00	DE	98	72795.86	74281.4897959184
Monthly Hourly Load Values	2015-02-17 14:00:00	2015-02-17	14:00:00	15:00:00	DE	98	71729.69	73193.5612244898
Monthly Hourly Load Values	2015-02-17 15:00:00	2015-02-17	15:00:00	16:00:00	DE	98	70920.9	72368.2653061224
Monthly Hourly Load Values	2015-02-17 16:00:00	2015-02-17	16:00:00	17:00:00	DE	98	72940.35	74428.9285714286
Monthly Hourly Load Values	2015-02-17 17:00:00	2015-02-17	17:00:00	18:00:00	DE	98	75365.19	76903.2551020408
Monthly Hourly Load Values	2015-02-17 18:00:00	2015-02-17	18:00:00	19:00:00	DE	98	73781.38	75287.1224489796
Monthly Hourly Load Values	2015-02-17 19:00:00	2015-02-17	19:00:00	20:00:00	DE	98	69602.48	71022.9387755102
Monthly Hourly Load Values	2015-02-17 20:00:00	2015-02-17	20:00:00	21:00:00	DE	98	66371.91	67726.4387755102
Monthly Hourly Load Values	2015-02-17 21:00:00	2015-02-17	21:00:00	22:00:00	DE	98	63908.57	65212.8265306122
Monthly Hourly Load Values	2015-02-17 22:00:00	2015-02-17	22:00:00	23:00:00	DE	98	59657.17	60874.6632653061
Monthly Hourly Load Values	2015-02-17 23:00:00	2015-02-17	23:00:00	00:00:00	DE	98	56450.82	57602.8775510204
Monthly Hourly Load Values	2015-02-18 00:00:00	2015-02-18	00:00:00	01:00:00	DE	98	54317.67	55426.193877551
Monthly Hourly Load Values	2015-02-18 01:00:00	2015-02-18	01:00:00	02:00:00	DE	98	53364.87	54453.9489795918
Monthly Hourly Load Values	2015-02-18 02:00:00	2015-02-18	02:00:00	03:00:00	DE	98	53581.64	54675.1428571429
Monthly Hourly Load Values	2015-02-18 03:00:00	2015-02-18	03:00:00	04:00:00	DE	98	54872.51	55992.3571428571
Monthly Hourly Load Values	2015-02-18 04:00:00	2015-02-18	04:00:00	05:00:00	DE	98	57996.78	59180.387755102
Monthly Hourly Load Values	2015-02-18 05:00:00	2015-02-18	05:00:00	06:00:00	DE	98	65339.64	66673.1020408163
Monthly Hourly Load Values	2015-02-18 06:00:00	2015-02-18	06:00:00	07:00:00	DE	98	71303.63	72758.806122449
Monthly Hourly Load Values	2015-02-18 07:00:00	2015-02-18	07:00:00	08:00:00	DE	98	73955.2	75464.4897959184
Monthly Hourly Load Values	2015-02-18 08:00:00	2015-02-18	08:00:00	09:00:00	DE	98	74656.74	76180.3469387755
Monthly Hourly Load Values	2015-02-18 09:00:00	2015-02-18	09:00:00	10:00:00	DE	98	75339.38	76876.918367347
Monthly Hourly Load Values	2015-02-18 10:00:00	2015-02-18	10:00:00	11:00:00	DE	98	75913.66	77462.918367347
Monthly Hourly Load Values	2015-02-18 11:00:00	2015-02-18	11:00:00	12:00:00	DE	98	75080.13	76612.3775510204
Monthly Hourly Load Values	2015-02-18 12:00:00	2015-02-18	12:00:00	13:00:00	DE	98	74204.62	75719.0
Monthly Hourly Load Values	2015-02-18 13:00:00	2015-02-18	13:00:00	14:00:00	DE	98	72930.36	74418.7346938775
Monthly Hourly Load Values	2015-02-18 14:00:00	2015-02-18	14:00:00	15:00:00	DE	98	71924.7	73392.5510204082
Monthly Hourly Load Values	2015-02-18 15:00:00	2015-02-18	15:00:00	16:00:00	DE	98	70707.59	72150.6020408163
Monthly Hourly Load Values	2015-02-18 16:00:00	2015-02-18	16:00:00	17:00:00	DE	98	72406.14	73883.8163265306
Monthly Hourly Load Values	2015-02-18 17:00:00	2015-02-18	17:00:00	18:00:00	DE	98	75955.99	77506.112244898
Monthly Hourly Load Values	2015-02-18 18:00:00	2015-02-18	18:00:00	19:00:00	DE	98	74917.19	76446.112244898
Monthly Hourly Load Values	2015-02-18 19:00:00	2015-02-18	19:00:00	20:00:00	DE	98	70733.28	72176.8163265306
Monthly Hourly Load Values	2015-02-18 20:00:00	2015-02-18	20:00:00	21:00:00	DE	98	67466.77	68843.6428571429
Monthly Hourly Load Values	2015-02-18 21:00:00	2015-02-18	21:00:00	22:00:00	DE	98	64603.61	65922.0510204082
Monthly Hourly Load Values	2015-02-18 22:00:00	2015-02-18	22:00:00	23:00:00	DE	98	60271.71	61501.7448979592
Monthly Hourly Load Values	2015-02-18 23:00:00	2015-02-18	23:00:00	00:00:00	DE	98	57074.93	58239.7244897959
Monthly Hourly Load Values	2015-02-19 00:00:00	2015-02-19	00:00:00	01:00:00	DE	98	55242.02	56369.4081632653
Monthly Hourly Load Values	2015-02-19 01:00:00	2015-02-19	01:00:00	02:00:00	DE	98	54492.32	55604.4081632653
Monthly Hourly Load Values	2015-02-19 02:00:00	2015-02-19	02:00:00	03:00:00	DE	98	54687.27	55803.3367346939
Monthly Hourly Load Values	2015-02-19 03:00:00	2015-02-19	03:00:00	04:00:00	DE	98	55891.22	57031.8571428571
Monthly Hourly Load Values	2015-02-19 04:00:00	2015-02-19	04:00:00	05:00:00	DE	98	58632.33	59828.9081632653
Monthly Hourly Load Values	2015-02-19 05:00:00	2015-02-19	05:00:00	06:00:00	DE	98	65602.02	66940.8367346939
Monthly Hourly Load Values	2015-02-19 06:00:00	2015-02-19	06:00:00	07:00:00	DE	98	71472.4	72931.0204081633
Monthly Hourly Load Values	2015-02-19 07:00:00	2015-02-19	07:00:00	08:00:00	DE	98	73552.98	75054.0612244898
Monthly Hourly Load Values	2015-02-19 08:00:00	2015-02-19	08:00:00	09:00:00	DE	98	74039.31	75550.3163265306
Monthly Hourly Load Values	2015-02-19 09:00:00	2015-02-19	09:00:00	10:00:00	DE	98	74473.59	75993.4591836735
Monthly Hourly Load Values	2015-02-19 10:00:00	2015-02-19	10:00:00	11:00:00	DE	98	75425.64	76964.9387755102
Monthly Hourly Load Values	2015-02-19 11:00:00	2015-02-19	11:00:00	12:00:00	DE	98	74306.76	75823.2244897959
Monthly Hourly Load Values	2015-02-19 12:00:00	2015-02-19	12:00:00	13:00:00	DE	98	73499.82	74999.8163265306
Monthly Hourly Load Values	2015-02-19 13:00:00	2015-02-19	13:00:00	14:00:00	DE	98	72242.58	73716.9183673469
Monthly Hourly Load Values	2015-02-19 14:00:00	2015-02-19	14:00:00	15:00:00	DE	98	70800.08	72244.9795918367
Monthly Hourly Load Values	2015-02-19 15:00:00	2015-02-19	15:00:00	16:00:00	DE	98	69479.4	70897.3469387755
Monthly Hourly Load Values	2015-02-19 16:00:00	2015-02-19	16:00:00	17:00:00	DE	98	71103.26	72554.3469387755
Monthly Hourly Load Values	2015-02-19 17:00:00	2015-02-19	17:00:00	18:00:00	DE	98	75650.11	77193.9897959184
Monthly Hourly Load Values	2015-02-19 18:00:00	2015-02-19	18:00:00	19:00:00	DE	98	74839.46	76366.7959183674
Monthly Hourly Load Values	2015-02-19 19:00:00	2015-02-19	19:00:00	20:00:00	DE	98	70365.03	71801.0510204082
Monthly Hourly Load Values	2015-02-19 20:00:00	2015-02-19	20:00:00	21:00:00	DE	98	67106.87	68476.3979591837
Monthly Hourly Load Values	2015-02-19 21:00:00	2015-02-19	21:00:00	22:00:00	DE	98	64595.32	65913.5918367347
Monthly Hourly Load Values	2015-02-19 22:00:00	2015-02-19	22:00:00	23:00:00	DE	98	60319.39	61550.3979591837
Monthly Hourly Load Values	2015-02-19 23:00:00	2015-02-19	23:00:00	00:00:00	DE	98	57595.14	58770.5510204082
Monthly Hourly Load Values	2015-02-20 00:00:00	2015-02-20	00:00:00	01:00:00	DE	98	55626.36	56761.5918367347
Monthly Hourly Load Values	2015-02-20 01:00:00	2015-02-20	01:00:00	02:00:00	DE	98	54548.0	55661.2244897959
Monthly Hourly Load Values	2015-02-20 02:00:00	2015-02-20	02:00:00	03:00:00	DE	98	54560.84	55674.3265306122
Monthly Hourly Load Values	2015-02-20 03:00:00	2015-02-20	03:00:00	04:00:00	DE	98	55656.19	56792.0306122449
Monthly Hourly Load Values	2015-02-20 04:00:00	2015-02-20	04:00:00	05:00:00	DE	98	58422.05	59614.3367346939
Monthly Hourly Load Values	2015-02-20 05:00:00	2015-02-20	05:00:00	06:00:00	DE	98	65136.04	66465.3469387755
Monthly Hourly Load Values	2015-02-20 06:00:00	2015-02-20	06:00:00	07:00:00	DE	98	70939.83	72387.5816326531
Monthly Hourly Load Values	2015-02-20 07:00:00	2015-02-20	07:00:00	08:00:00	DE	98	73058.86	74549.8571428571
Monthly Hourly Load Values	2015-02-20 08:00:00	2015-02-20	08:00:00	09:00:00	DE	98	73481.67	74981.2959183674
Monthly Hourly Load Values	2015-02-20 09:00:00	2015-02-20	09:00:00	10:00:00	DE	98	74073.31	75585.0102040816
Monthly Hourly Load Values	2015-02-20 10:00:00	2015-02-20	10:00:00	11:00:00	DE	98	74244.88	75760.0816326531
Monthly Hourly Load Values	2015-02-20 11:00:00	2015-02-20	11:00:00	12:00:00	DE	98	73481.58	74981.2040816326
Monthly Hourly Load Values	2015-02-20 12:00:00	2015-02-20	12:00:00	13:00:00	DE	98	71871.12	73337.8775510204
Monthly Hourly Load Values	2015-02-20 13:00:00	2015-02-20	13:00:00	14:00:00	DE	98	69852.28	71277.8367346939
Monthly Hourly Load Values	2015-02-20 14:00:00	2015-02-20	14:00:00	15:00:00	DE	98	68577.36	69976.8979591837
Monthly Hourly Load Values	2015-02-20 15:00:00	2015-02-20	15:00:00	16:00:00	DE	98	68016.51	69404.6020408163
Monthly Hourly Load Values	2015-02-20 16:00:00	2015-02-20	16:00:00	17:00:00	DE	98	69935.99	71363.2551020408
Monthly Hourly Load Values	2015-02-20 17:00:00	2015-02-20	17:00:00	18:00:00	DE	98	73381.46	74879.0408163265
Monthly Hourly Load Values	2015-02-20 18:00:00	2015-02-20	18:00:00	19:00:00	DE	98	71740.39	73204.4795918367
Monthly Hourly Load Values	2015-02-20 19:00:00	2015-02-20	19:00:00	20:00:00	DE	98	67186.34	68557.4897959184
Monthly Hourly Load Values	2015-02-20 20:00:00	2015-02-20	20:00:00	21:00:00	DE	98	63763.95	65065.2551020408
Monthly Hourly Load Values	2015-02-20 21:00:00	2015-02-20	21:00:00	22:00:00	DE	98	61509.15	62764.4387755102
Monthly Hourly Load Values	2015-02-20 22:00:00	2015-02-20	22:00:00	23:00:00	DE	98	57188.03	58355.1326530612
Monthly Hourly Load Values	2015-02-20 23:00:00	2015-02-20	23:00:00	00:00:00	DE	98	53105.11	54188.887755102
Monthly Hourly Load Values	2015-02-21 00:00:00	2015-02-21	00:00:00	01:00:00	DE	98	50940.55	51980.1530612245
Monthly Hourly Load Values	2015-02-21 01:00:00	2015-02-21	01:00:00	02:00:00	DE	98	49461.72	50471.1428571429
Monthly Hourly Load Values	2015-02-21 02:00:00	2015-02-21	02:00:00	03:00:00	DE	98	49185.63	50189.4183673469
Monthly Hourly Load Values	2015-02-21 03:00:00	2015-02-21	03:00:00	04:00:00	DE	98	49392.73	50400.7448979592
Monthly Hourly Load Values	2015-02-21 04:00:00	2015-02-21	04:00:00	05:00:00	DE	98	49686.29	50700.2959183673
Monthly Hourly Load Values	2015-02-21 05:00:00	2015-02-21	05:00:00	06:00:00	DE	98	50676.54	51710.7551020408
Monthly Hourly Load Values	2015-02-21 06:00:00	2015-02-21	06:00:00	07:00:00	DE	98	53745.53	54842.3775510204
Monthly Hourly Load Values	2015-02-21 07:00:00	2015-02-21	07:00:00	08:00:00	DE	98	57578.08	58753.1428571429
Monthly Hourly Load Values	2015-02-21 08:00:00	2015-02-21	08:00:00	09:00:00	DE	98	60874.48	62116.8163265306
Monthly Hourly Load Values	2015-02-21 09:00:00	2015-02-21	09:00:00	10:00:00	DE	98	62976.61	64261.8469387755
Monthly Hourly Load Values	2015-02-21 10:00:00	2015-02-21	10:00:00	11:00:00	DE	98	64165.24	65474.7346938776
Monthly Hourly Load Values	2015-02-21 11:00:00	2015-02-21	11:00:00	12:00:00	DE	98	63131.76	64420.1632653061
Monthly Hourly Load Values	2015-02-21 12:00:00	2015-02-21	12:00:00	13:00:00	DE	98	60760.51	62000.5204081633
Monthly Hourly Load Values	2015-02-21 13:00:00	2015-02-21	13:00:00	14:00:00	DE	98	58889.01	60090.8265306122
Monthly Hourly Load Values	2015-02-21 14:00:00	2015-02-21	14:00:00	15:00:00	DE	98	57806.65	58986.3775510204
Monthly Hourly Load Values	2015-02-21 15:00:00	2015-02-21	15:00:00	16:00:00	DE	98	57487.49	58660.7040816326
Monthly Hourly Load Values	2015-02-21 16:00:00	2015-02-21	16:00:00	17:00:00	DE	98	59441.29	60654.3775510204
Monthly Hourly Load Values	2015-02-21 17:00:00	2015-02-21	17:00:00	18:00:00	DE	98	63336.52	64629.1020408163
Monthly Hourly Load Values	2015-02-21 18:00:00	2015-02-21	18:00:00	19:00:00	DE	98	62088.19	63355.2959183673
Monthly Hourly Load Values	2015-02-21 19:00:00	2015-02-21	19:00:00	20:00:00	DE	98	58403.02	59594.9183673469
Monthly Hourly Load Values	2015-02-21 20:00:00	2015-02-21	20:00:00	21:00:00	DE	98	56122.48	57267.8367346939
Monthly Hourly Load Values	2015-02-21 21:00:00	2015-02-21	21:00:00	22:00:00	DE	98	55736.18	56873.6530612245
Monthly Hourly Load Values	2015-02-21 22:00:00	2015-02-21	22:00:00	23:00:00	DE	98	52932.05	54012.2959183674
Monthly Hourly Load Values	2015-02-21 23:00:00	2015-02-21	23:00:00	00:00:00	DE	98	49500.41	50510.6224489796
Monthly Hourly Load Values	2015-02-22 00:00:00	2015-02-22	00:00:00	01:00:00	DE	98	47348.98	48315.2857142857
Monthly Hourly Load Values	2015-02-22 01:00:00	2015-02-22	01:00:00	02:00:00	DE	98	46362.03	47308.193877551
Monthly Hourly Load Values	2015-02-22 02:00:00	2015-02-22	02:00:00	03:00:00	DE	98	46028.96	46968.3265306122
Monthly Hourly Load Values	2015-02-22 03:00:00	2015-02-22	03:00:00	04:00:00	DE	98	45984.02	46922.4693877551
Monthly Hourly Load Values	2015-02-22 04:00:00	2015-02-22	04:00:00	05:00:00	DE	98	45451.58	46379.1632653061
Monthly Hourly Load Values	2015-02-22 05:00:00	2015-02-22	05:00:00	06:00:00	DE	98	44650.41	45561.6428571429
Monthly Hourly Load Values	2015-02-22 06:00:00	2015-02-22	06:00:00	07:00:00	DE	98	46097.83	47038.6020408163
Monthly Hourly Load Values	2015-02-22 07:00:00	2015-02-22	07:00:00	08:00:00	DE	98	49334.68	50341.5102040816
Monthly Hourly Load Values	2015-02-22 08:00:00	2015-02-22	08:00:00	09:00:00	DE	98	53000.36	54082.0
Monthly Hourly Load Values	2015-02-22 09:00:00	2015-02-22	09:00:00	10:00:00	DE	98	55395.71	56526.2346938776
Monthly Hourly Load Values	2015-02-22 10:00:00	2015-02-22	10:00:00	11:00:00	DE	98	57689.2	58866.5306122449
Monthly Hourly Load Values	2015-02-22 11:00:00	2015-02-22	11:00:00	12:00:00	DE	98	56988.51	58151.5408163265
Monthly Hourly Load Values	2015-02-22 12:00:00	2015-02-22	12:00:00	13:00:00	DE	98	54870.37	55990.1734693878
Monthly Hourly Load Values	2015-02-22 13:00:00	2015-02-22	13:00:00	14:00:00	DE	98	53345.84	54434.5306122449
Monthly Hourly Load Values	2015-02-22 14:00:00	2015-02-22	14:00:00	15:00:00	DE	98	52336.72	53404.8163265306
Monthly Hourly Load Values	2015-02-22 15:00:00	2015-02-22	15:00:00	16:00:00	DE	98	52421.02	53490.8367346939
Monthly Hourly Load Values	2015-02-22 16:00:00	2015-02-22	16:00:00	17:00:00	DE	98	55547.83	56681.4591836735
Monthly Hourly Load Values	2015-02-22 17:00:00	2015-02-22	17:00:00	18:00:00	DE	98	61290.72	62541.5510204082
Monthly Hourly Load Values	2015-02-22 18:00:00	2015-02-22	18:00:00	19:00:00	DE	98	61191.11	62439.9081632653
Monthly Hourly Load Values	2015-02-22 19:00:00	2015-02-22	19:00:00	20:00:00	DE	98	58720.81	59919.193877551
Monthly Hourly Load Values	2015-02-22 20:00:00	2015-02-22	20:00:00	21:00:00	DE	98	57383.88	58554.9795918367
Monthly Hourly Load Values	2015-02-22 21:00:00	2015-02-22	21:00:00	22:00:00	DE	98	57522.3	58696.2244897959
Monthly Hourly Load Values	2015-02-22 22:00:00	2015-02-22	22:00:00	23:00:00	DE	98	54595.09	55709.2755102041
Monthly Hourly Load Values	2015-02-22 23:00:00	2015-02-22	23:00:00	00:00:00	DE	98	51936.55	52996.4795918367
Monthly Hourly Load Values	2015-02-23 00:00:00	2015-02-23	00:00:00	01:00:00	DE	98	50500.65	51531.2755102041
Monthly Hourly Load Values	2015-02-23 01:00:00	2015-02-23	01:00:00	02:00:00	DE	98	49984.94	51005.0408163265
Monthly Hourly Load Values	2015-02-23 02:00:00	2015-02-23	02:00:00	03:00:00	DE	98	50459.36	51489.1428571429
Monthly Hourly Load Values	2015-02-23 03:00:00	2015-02-23	03:00:00	04:00:00	DE	98	52251.0	53317.3469387755
Monthly Hourly Load Values	2015-02-23 04:00:00	2015-02-23	04:00:00	05:00:00	DE	98	55958.49	57100.5
Monthly Hourly Load Values	2015-02-23 05:00:00	2015-02-23	05:00:00	06:00:00	DE	98	64668.0	65987.7551020408
Monthly Hourly Load Values	2015-02-23 06:00:00	2015-02-23	06:00:00	07:00:00	DE	98	70591.65	72032.2959183673
Monthly Hourly Load Values	2015-02-23 07:00:00	2015-02-23	07:00:00	08:00:00	DE	98	73376.15	74873.6224489796
Monthly Hourly Load Values	2015-02-23 08:00:00	2015-02-23	08:00:00	09:00:00	DE	98	74575.02	76096.9591836735
Monthly Hourly Load Values	2015-02-23 09:00:00	2015-02-23	09:00:00	10:00:00	DE	98	75499.53	77040.3367346939
Monthly Hourly Load Values	2015-02-23 10:00:00	2015-02-23	10:00:00	11:00:00	DE	98	76420.04	77979.6326530612
Monthly Hourly Load Values	2015-02-23 11:00:00	2015-02-23	11:00:00	12:00:00	DE	98	75655.96	77199.9591836735
Monthly Hourly Load Values	2015-02-23 12:00:00	2015-02-23	12:00:00	13:00:00	DE	98	75075.05	76607.193877551
Monthly Hourly Load Values	2015-02-23 13:00:00	2015-02-23	13:00:00	14:00:00	DE	98	73892.87	75400.887755102
Monthly Hourly Load Values	2015-02-23 14:00:00	2015-02-23	14:00:00	15:00:00	DE	98	72609.34	74091.1632653061
Monthly Hourly Load Values	2015-02-23 15:00:00	2015-02-23	15:00:00	16:00:00	DE	98	71488.32	72947.2653061225
Monthly Hourly Load Values	2015-02-23 16:00:00	2015-02-23	16:00:00	17:00:00	DE	98	72472.1	73951.1224489796
Monthly Hourly Load Values	2015-02-23 17:00:00	2015-02-23	17:00:00	18:00:00	DE	98	75508.05	77049.0306122449
Monthly Hourly Load Values	2015-02-23 18:00:00	2015-02-23	18:00:00	19:00:00	DE	98	74313.82	75830.4285714286
Monthly Hourly Load Values	2015-02-23 19:00:00	2015-02-23	19:00:00	20:00:00	DE	98	70264.08	71698.0408163265
Monthly Hourly Load Values	2015-02-23 20:00:00	2015-02-23	20:00:00	21:00:00	DE	98	66577.49	67936.2142857143
Monthly Hourly Load Values	2015-02-23 21:00:00	2015-02-23	21:00:00	22:00:00	DE	98	63721.53	65021.9693877551
Monthly Hourly Load Values	2015-02-23 22:00:00	2015-02-23	22:00:00	23:00:00	DE	98	59329.17	60539.9693877551
Monthly Hourly Load Values	2015-02-23 23:00:00	2015-02-23	23:00:00	00:00:00	DE	98	56371.06	57521.4897959184
Monthly Hourly Load Values	2015-02-24 00:00:00	2015-02-24	00:00:00	01:00:00	DE	98	54373.91	55483.5816326531
Monthly Hourly Load Values	2015-02-24 01:00:00	2015-02-24	01:00:00	02:00:00	DE	98	53674.56	54769.9591836735
Monthly Hourly Load Values	2015-02-24 02:00:00	2015-02-24	02:00:00	03:00:00	DE	98	53976.54	55078.1020408163
Monthly Hourly Load Values	2015-02-24 03:00:00	2015-02-24	03:00:00	04:00:00	DE	98	55482.86	56615.1632653061
Monthly Hourly Load Values	2015-02-24 04:00:00	2015-02-24	04:00:00	05:00:00	DE	98	58436.01	59628.5816326531
Monthly Hourly Load Values	2015-02-24 05:00:00	2015-02-24	05:00:00	06:00:00	DE	98	66071.14	67419.5306122449
Monthly Hourly Load Values	2015-02-24 06:00:00	2015-02-24	06:00:00	07:00:00	DE	98	71521.22	72980.8367346939
Monthly Hourly Load Values	2015-02-24 07:00:00	2015-02-24	07:00:00	08:00:00	DE	98	73475.06	74974.5510204082
Monthly Hourly Load Values	2015-02-24 08:00:00	2015-02-24	08:00:00	09:00:00	DE	98	73655.1	75158.2653061225
Monthly Hourly Load Values	2015-02-24 09:00:00	2015-02-24	09:00:00	10:00:00	DE	98	74416.61	75935.3163265306
Monthly Hourly Load Values	2015-02-24 10:00:00	2015-02-24	10:00:00	11:00:00	DE	98	75348.44	76886.1632653061
Monthly Hourly Load Values	2015-02-24 11:00:00	2015-02-24	11:00:00	12:00:00	DE	98	74672.66	76196.5918367347
Monthly Hourly Load Values	2015-02-24 12:00:00	2015-02-24	12:00:00	13:00:00	DE	98	74068.8	75580.4081632653
Monthly Hourly Load Values	2015-02-24 13:00:00	2015-02-24	13:00:00	14:00:00	DE	98	72896.08	74383.7551020408
Monthly Hourly Load Values	2015-02-24 14:00:00	2015-02-24	14:00:00	15:00:00	DE	98	71828.43	73294.3163265306
Monthly Hourly Load Values	2015-02-24 15:00:00	2015-02-24	15:00:00	16:00:00	DE	98	70717.63	72160.8469387755
Monthly Hourly Load Values	2015-02-24 16:00:00	2015-02-24	16:00:00	17:00:00	DE	98	71746.83	73211.0510204082
Monthly Hourly Load Values	2015-02-24 17:00:00	2015-02-24	17:00:00	18:00:00	DE	98	75468.07	77008.2346938776
Monthly Hourly Load Values	2015-02-24 18:00:00	2015-02-24	18:00:00	19:00:00	DE	98	74592.97	76115.2755102041
Monthly Hourly Load Values	2015-02-24 19:00:00	2015-02-24	19:00:00	20:00:00	DE	98	70446.74	71884.4285714286
Monthly Hourly Load Values	2015-02-24 20:00:00	2015-02-24	20:00:00	21:00:00	DE	98	67036.67	68404.7653061224
Monthly Hourly Load Values	2015-02-24 21:00:00	2015-02-24	21:00:00	22:00:00	DE	98	64009.22	65315.5306122449
Monthly Hourly Load Values	2015-02-24 22:00:00	2015-02-24	22:00:00	23:00:00	DE	98	59407.94	60620.3469387755
Monthly Hourly Load Values	2015-02-24 23:00:00	2015-02-24	23:00:00	00:00:00	DE	98	56184.53	57331.1530612245
Monthly Hourly Load Values	2015-02-25 00:00:00	2015-02-25	00:00:00	01:00:00	DE	98	54127.32	55231.9591836735
Monthly Hourly Load Values	2015-02-25 01:00:00	2015-02-25	01:00:00	02:00:00	DE	98	53065.17	54148.1326530612
Monthly Hourly Load Values	2015-02-25 02:00:00	2015-02-25	02:00:00	03:00:00	DE	98	53529.61	54622.0510204082
Monthly Hourly Load Values	2015-02-25 03:00:00	2015-02-25	03:00:00	04:00:00	DE	98	54782.32	55900.3265306122
Monthly Hourly Load Values	2015-02-25 04:00:00	2015-02-25	04:00:00	05:00:00	DE	98	58014.75	59198.7244897959
Monthly Hourly Load Values	2015-02-25 05:00:00	2015-02-25	05:00:00	06:00:00	DE	98	65719.34	67060.5510204082
Monthly Hourly Load Values	2015-02-25 06:00:00	2015-02-25	06:00:00	07:00:00	DE	98	71017.02	72466.3469387755
Monthly Hourly Load Values	2015-02-25 07:00:00	2015-02-25	07:00:00	08:00:00	DE	98	72880.24	74367.5918367347
Monthly Hourly Load Values	2015-02-25 08:00:00	2015-02-25	08:00:00	09:00:00	DE	98	72908.05	74395.9693877551
Monthly Hourly Load Values	2015-02-25 09:00:00	2015-02-25	09:00:00	10:00:00	DE	98	73493.84	74993.7142857143
Monthly Hourly Load Values	2015-02-25 10:00:00	2015-02-25	10:00:00	11:00:00	DE	98	74275.42	75791.2448979592
Monthly Hourly Load Values	2015-02-25 11:00:00	2015-02-25	11:00:00	12:00:00	DE	98	73579.09	75080.7040816326
Monthly Hourly Load Values	2015-02-25 12:00:00	2015-02-25	12:00:00	13:00:00	DE	98	72571.09	74052.1326530612
Monthly Hourly Load Values	2015-02-25 13:00:00	2015-02-25	13:00:00	14:00:00	DE	98	71394.44	72851.4693877551
Monthly Hourly Load Values	2015-02-25 14:00:00	2015-02-25	14:00:00	15:00:00	DE	98	70363.27	71799.2551020408
Monthly Hourly Load Values	2015-02-25 15:00:00	2015-02-25	15:00:00	16:00:00	DE	98	69098.18	70508.3469387755
Monthly Hourly Load Values	2015-02-25 16:00:00	2015-02-25	16:00:00	17:00:00	DE	98	70329.49	71764.7857142857
Monthly Hourly Load Values	2015-02-25 17:00:00	2015-02-25	17:00:00	18:00:00	DE	98	74555.4	76076.9387755102
Monthly Hourly Load Values	2015-02-25 18:00:00	2015-02-25	18:00:00	19:00:00	DE	98	73884.35	75392.193877551
Monthly Hourly Load Values	2015-02-25 19:00:00	2015-02-25	19:00:00	20:00:00	DE	98	69786.62	71210.8367346939
Monthly Hourly Load Values	2015-02-25 20:00:00	2015-02-25	20:00:00	21:00:00	DE	98	66381.19	67735.9081632653
Monthly Hourly Load Values	2015-02-25 21:00:00	2015-02-25	21:00:00	22:00:00	DE	98	63413.22	64707.3673469388
Monthly Hourly Load Values	2015-02-25 22:00:00	2015-02-25	22:00:00	23:00:00	DE	98	58940.37	60143.2346938775
Monthly Hourly Load Values	2015-02-25 23:00:00	2015-02-25	23:00:00	00:00:00	DE	98	55538.55	56671.9897959184
Monthly Hourly Load Values	2015-02-26 00:00:00	2015-02-26	00:00:00	01:00:00	DE	98	53629.11	54723.5816326531
Monthly Hourly Load Values	2015-02-26 01:00:00	2015-02-26	01:00:00	02:00:00	DE	98	52849.75	53928.3163265306
Monthly Hourly Load Values	2015-02-26 02:00:00	2015-02-26	02:00:00	03:00:00	DE	98	53150.67	54235.3775510204
Monthly Hourly Load Values	2015-02-26 03:00:00	2015-02-26	03:00:00	04:00:00	DE	98	54415.02	55525.5306122449
Monthly Hourly Load Values	2015-02-26 04:00:00	2015-02-26	04:00:00	05:00:00	DE	98	57831.37	59011.6020408163
Monthly Hourly Load Values	2015-02-26 05:00:00	2015-02-26	05:00:00	06:00:00	DE	98	65551.12	66888.8979591837
Monthly Hourly Load Values	2015-02-26 06:00:00	2015-02-26	06:00:00	07:00:00	DE	98	70622.16	72063.4285714286
Monthly Hourly Load Values	2015-02-26 07:00:00	2015-02-26	07:00:00	08:00:00	DE	98	72527.1	74007.2448979592
Monthly Hourly Load Values	2015-02-26 08:00:00	2015-02-26	08:00:00	09:00:00	DE	98	72499.21	73978.7857142857
Monthly Hourly Load Values	2015-02-26 09:00:00	2015-02-26	09:00:00	10:00:00	DE	98	72911.41	74399.3979591837
Monthly Hourly Load Values	2015-02-26 10:00:00	2015-02-26	10:00:00	11:00:00	DE	98	73247.27	74742.112244898
Monthly Hourly Load Values	2015-02-26 11:00:00	2015-02-26	11:00:00	12:00:00	DE	98	72563.68	74044.5714285714
Monthly Hourly Load Values	2015-02-26 12:00:00	2015-02-26	12:00:00	13:00:00	DE	98	71845.52	73311.7551020408
Monthly Hourly Load Values	2015-02-26 13:00:00	2015-02-26	13:00:00	14:00:00	DE	98	70757.72	72201.7551020408
Monthly Hourly Load Values	2015-02-26 14:00:00	2015-02-26	14:00:00	15:00:00	DE	98	70049.76	71479.3469387755
Monthly Hourly Load Values	2015-02-26 15:00:00	2015-02-26	15:00:00	16:00:00	DE	98	68767.16	70170.5714285714
Monthly Hourly Load Values	2015-02-26 16:00:00	2015-02-26	16:00:00	17:00:00	DE	98	69995.85	71424.3367346939
Monthly Hourly Load Values	2015-02-26 17:00:00	2015-02-26	17:00:00	18:00:00	DE	98	74651.53	76175.0306122449
Monthly Hourly Load Values	2015-02-26 18:00:00	2015-02-26	18:00:00	19:00:00	DE	98	74478.65	75998.6224489796
Monthly Hourly Load Values	2015-02-26 19:00:00	2015-02-26	19:00:00	20:00:00	DE	98	70264.94	71698.9183673469
Monthly Hourly Load Values	2015-02-26 20:00:00	2015-02-26	20:00:00	21:00:00	DE	98	66570.25	67928.8265306122
Monthly Hourly Load Values	2015-02-26 21:00:00	2015-02-26	21:00:00	22:00:00	DE	98	63378.14	64671.5714285714
Monthly Hourly Load Values	2015-02-26 22:00:00	2015-02-26	22:00:00	23:00:00	DE	98	58788.27	59988.0306122449
Monthly Hourly Load Values	2015-02-26 23:00:00	2015-02-26	23:00:00	00:00:00	DE	98	55365.98	56495.8979591837
Monthly Hourly Load Values	2015-02-27 00:00:00	2015-02-27	00:00:00	01:00:00	DE	98	53418.45	54508.6224489796
Monthly Hourly Load Values	2015-02-27 01:00:00	2015-02-27	01:00:00	02:00:00	DE	98	52443.85	53514.1326530612
Monthly Hourly Load Values	2015-02-27 02:00:00	2015-02-27	02:00:00	03:00:00	DE	98	52883.56	53962.8163265306
Monthly Hourly Load Values	2015-02-27 03:00:00	2015-02-27	03:00:00	04:00:00	DE	98	54378.95	55488.7244897959
Monthly Hourly Load Values	2015-02-27 04:00:00	2015-02-27	04:00:00	05:00:00	DE	98	57572.5	58747.4489795918
Monthly Hourly Load Values	2015-02-27 05:00:00	2015-02-27	05:00:00	06:00:00	DE	98	65179.24	66509.4285714286
Monthly Hourly Load Values	2015-02-27 06:00:00	2015-02-27	06:00:00	07:00:00	DE	98	70625.68	72067.0204081633
Monthly Hourly Load Values	2015-02-27 07:00:00	2015-02-27	07:00:00	08:00:00	DE	98	73266.72	74761.9591836735
Monthly Hourly Load Values	2015-02-27 08:00:00	2015-02-27	08:00:00	09:00:00	DE	98	73544.64	75045.5510204082
Monthly Hourly Load Values	2015-02-27 09:00:00	2015-02-27	09:00:00	10:00:00	DE	98	74172.0	75685.7142857143
Monthly Hourly Load Values	2015-02-27 10:00:00	2015-02-27	10:00:00	11:00:00	DE	98	74699.46	76223.9387755102
Monthly Hourly Load Values	2015-02-27 11:00:00	2015-02-27	11:00:00	12:00:00	DE	98	73857.92	75365.2244897959
Monthly Hourly Load Values	2015-02-27 12:00:00	2015-02-27	12:00:00	13:00:00	DE	98	72495.07	73974.5612244898
Monthly Hourly Load Values	2015-02-27 13:00:00	2015-02-27	13:00:00	14:00:00	DE	98	70763.05	72207.193877551
Monthly Hourly Load Values	2015-02-27 14:00:00	2015-02-27	14:00:00	15:00:00	DE	98	69753.67	71177.2142857143
Monthly Hourly Load Values	2015-02-27 15:00:00	2015-02-27	15:00:00	16:00:00	DE	98	68816.3	70220.7142857143
Monthly Hourly Load Values	2015-02-27 16:00:00	2015-02-27	16:00:00	17:00:00	DE	98	69633.2	71054.2857142857
Monthly Hourly Load Values	2015-02-27 17:00:00	2015-02-27	17:00:00	18:00:00	DE	98	72765.58	74250.5918367347
Monthly Hourly Load Values	2015-02-27 18:00:00	2015-02-27	18:00:00	19:00:00	DE	98	71821.27	73287.0102040816
Monthly Hourly Load Values	2015-02-27 19:00:00	2015-02-27	19:00:00	20:00:00	DE	98	67608.42	68988.1836734694
Monthly Hourly Load Values	2015-02-27 20:00:00	2015-02-27	20:00:00	21:00:00	DE	98	64186.27	65496.193877551
Monthly Hourly Load Values	2015-02-27 21:00:00	2015-02-27	21:00:00	22:00:00	DE	98	61802.89	63064.1734693878
Monthly Hourly Load Values	2015-02-27 22:00:00	2015-02-27	22:00:00	23:00:00	DE	98	57797.84	58977.387755102
Monthly Hourly Load Values	2015-02-27 23:00:00	2015-02-27	23:00:00	00:00:00	DE	98	54249.32	55356.4489795918
Monthly Hourly Load Values	2015-02-28 00:00:00	2015-02-28	00:00:00	01:00:00	DE	98	52324.39	53392.2346938776
Monthly Hourly Load Values	2015-02-28 01:00:00	2015-02-28	01:00:00	02:00:00	DE	98	51159.29	52203.3571428571
Monthly Hourly Load Values	2015-02-28 02:00:00	2015-02-28	02:00:00	03:00:00	DE	98	50797.77	51834.4591836735
Monthly Hourly Load Values	2015-02-28 03:00:00	2015-02-28	03:00:00	04:00:00	DE	98	50591.59	51624.0714285714
Monthly Hourly Load Values	2015-02-28 04:00:00	2015-02-28	04:00:00	05:00:00	DE	98	50463.77	51493.6428571429
Monthly Hourly Load Values	2015-02-28 05:00:00	2015-02-28	05:00:00	06:00:00	DE	98	51171.48	52215.7959183674
Monthly Hourly Load Values	2015-02-28 06:00:00	2015-02-28	06:00:00	07:00:00	DE	98	53999.62	55101.6530612245
Monthly Hourly Load Values	2015-02-28 07:00:00	2015-02-28	07:00:00	08:00:00	DE	98	57500.17	58673.6428571429
Monthly Hourly Load Values	2015-02-28 08:00:00	2015-02-28	08:00:00	09:00:00	DE	98	60454.28	61688.0408163265
Monthly Hourly Load Values	2015-02-28 09:00:00	2015-02-28	09:00:00	10:00:00	DE	98	61862.27	63124.7653061224
Monthly Hourly Load Values	2015-02-28 10:00:00	2015-02-28	10:00:00	11:00:00	DE	98	62507.68	63783.3469387755
Monthly Hourly Load Values	2015-02-28 11:00:00	2015-02-28	11:00:00	12:00:00	DE	98	61361.37	62613.6428571429
Monthly Hourly Load Values	2015-02-28 12:00:00	2015-02-28	12:00:00	13:00:00	DE	98	58825.27	60025.7857142857
Monthly Hourly Load Values	2015-02-28 13:00:00	2015-02-28	13:00:00	14:00:00	DE	98	57296.58	58465.8979591837
Monthly Hourly Load Values	2015-02-28 14:00:00	2015-02-28	14:00:00	15:00:00	DE	98	56276.39	57424.887755102
Monthly Hourly Load Values	2015-02-28 15:00:00	2015-02-28	15:00:00	16:00:00	DE	98	55930.37	57071.806122449
Monthly Hourly Load Values	2015-02-28 16:00:00	2015-02-28	16:00:00	17:00:00	DE	98	57792.39	58971.8265306122
Monthly Hourly Load Values	2015-02-28 17:00:00	2015-02-28	17:00:00	18:00:00	DE	98	63119.79	64407.9489795918
Monthly Hourly Load Values	2015-02-28 18:00:00	2015-02-28	18:00:00	19:00:00	DE	98	63118.61	64406.7448979592
Monthly Hourly Load Values	2015-02-28 19:00:00	2015-02-28	19:00:00	20:00:00	DE	98	59493.42	60707.5714285714
Monthly Hourly Load Values	2015-02-28 20:00:00	2015-02-28	20:00:00	21:00:00	DE	98	56437.59	57589.3775510204
Monthly Hourly Load Values	2015-02-28 21:00:00	2015-02-28	21:00:00	22:00:00	DE	98	55082.89	56207.0306122449
Monthly Hourly Load Values	2015-02-28 22:00:00	2015-02-28	22:00:00	23:00:00	DE	98	51935.25	52995.1530612245
Monthly Hourly Load Values	2015-02-28 23:00:00	2015-02-28	23:00:00	00:00:00	DE	98	48659.56	49652.612244898
Monthly Hourly Load Values	2015-03-01 00:00:00	2015-03-01	00:00:00	01:00:00	DE	98	46669.83	47622.2755102041
Monthly Hourly Load Values	2015-03-01 01:00:00	2015-03-01	01:00:00	02:00:00	DE	98	45688.88	46621.306122449
Monthly Hourly Load Values	2015-03-01 02:00:00	2015-03-01	02:00:00	03:00:00	DE	98	45434.0	46361.2244897959
Monthly Hourly Load Values	2015-03-01 03:00:00	2015-03-01	03:00:00	04:00:00	DE	98	45422.38	46349.3673469388
Monthly Hourly Load Values	2015-03-01 04:00:00	2015-03-01	04:00:00	05:00:00	DE	98	45057.61	45977.1530612245
Monthly Hourly Load Values	2015-03-01 05:00:00	2015-03-01	05:00:00	06:00:00	DE	98	44703.61	45615.9285714286
Monthly Hourly Load Values	2015-03-01 06:00:00	2015-03-01	06:00:00	07:00:00	DE	98	46239.66	47183.3265306122
Monthly Hourly Load Values	2015-03-01 07:00:00	2015-03-01	07:00:00	08:00:00	DE	98	49725.14	50739.9387755102
Monthly Hourly Load Values	2015-03-01 08:00:00	2015-03-01	08:00:00	09:00:00	DE	98	53363.35	54452.3979591837
Monthly Hourly Load Values	2015-03-01 09:00:00	2015-03-01	09:00:00	10:00:00	DE	98	55693.51	56830.112244898
Monthly Hourly Load Values	2015-03-01 10:00:00	2015-03-01	10:00:00	11:00:00	DE	98	58131.6	59317.9591836735
Monthly Hourly Load Values	2015-03-01 11:00:00	2015-03-01	11:00:00	12:00:00	DE	98	57332.13	58502.1734693878
Monthly Hourly Load Values	2015-03-01 12:00:00	2015-03-01	12:00:00	13:00:00	DE	98	55109.45	56234.1326530612
Monthly Hourly Load Values	2015-03-01 13:00:00	2015-03-01	13:00:00	14:00:00	DE	98	53464.57	54555.6836734694
Monthly Hourly Load Values	2015-03-01 14:00:00	2015-03-01	14:00:00	15:00:00	DE	98	52507.54	53579.1224489796
Monthly Hourly Load Values	2015-03-01 15:00:00	2015-03-01	15:00:00	16:00:00	DE	98	52227.99	53293.8673469388
Monthly Hourly Load Values	2015-03-01 16:00:00	2015-03-01	16:00:00	17:00:00	DE	98	54289.2	55397.1428571429
Monthly Hourly Load Values	2015-03-01 17:00:00	2015-03-01	17:00:00	18:00:00	DE	98	59272.81	60482.4591836735
Monthly Hourly Load Values	2015-03-01 18:00:00	2015-03-01	18:00:00	19:00:00	DE	98	58994.98	60198.9591836735
Monthly Hourly Load Values	2015-03-01 19:00:00	2015-03-01	19:00:00	20:00:00	DE	98	56557.44	57711.6734693878
Monthly Hourly Load Values	2015-03-01 20:00:00	2015-03-01	20:00:00	21:00:00	DE	98	54616.31	55730.9285714286
Monthly Hourly Load Values	2015-03-01 21:00:00	2015-03-01	21:00:00	22:00:00	DE	98	54474.76	55586.4897959184
Monthly Hourly Load Values	2015-03-01 22:00:00	2015-03-01	22:00:00	23:00:00	DE	98	51074.03	52116.3571428571
Monthly Hourly Load Values	2015-03-01 23:00:00	2015-03-01	23:00:00	00:00:00	DE	98	48573.74	49565.0408163265
Monthly Hourly Load Values	2015-03-02 00:00:00	2015-03-02	00:00:00	01:00:00	DE	98	47049.52	48009.7142857143
Monthly Hourly Load Values	2015-03-02 01:00:00	2015-03-02	01:00:00	02:00:00	DE	98	46626.34	47577.8979591837
Monthly Hourly Load Values	2015-03-02 02:00:00	2015-03-02	02:00:00	03:00:00	DE	98	47414.22	48381.8571428571
Monthly Hourly Load Values	2015-03-02 03:00:00	2015-03-02	03:00:00	04:00:00	DE	98	49648.05	50661.2755102041
Monthly Hourly Load Values	2015-03-02 04:00:00	2015-03-02	04:00:00	05:00:00	DE	98	54091.75	55195.6632653061
Monthly Hourly Load Values	2015-03-02 05:00:00	2015-03-02	05:00:00	06:00:00	DE	98	63176.82	64466.1428571429
Monthly Hourly Load Values	2015-03-02 06:00:00	2015-03-02	06:00:00	07:00:00	DE	98	68965.16	70372.612244898
Monthly Hourly Load Values	2015-03-02 07:00:00	2015-03-02	07:00:00	08:00:00	DE	98	71507.45	72966.7857142857
Monthly Hourly Load Values	2015-03-02 08:00:00	2015-03-02	08:00:00	09:00:00	DE	98	72436.02	73914.306122449
Monthly Hourly Load Values	2015-03-02 09:00:00	2015-03-02	09:00:00	10:00:00	DE	98	73392.61	74890.4183673469
Monthly Hourly Load Values	2015-03-02 10:00:00	2015-03-02	10:00:00	11:00:00	DE	98	74235.87	75750.887755102
Monthly Hourly Load Values	2015-03-02 11:00:00	2015-03-02	11:00:00	12:00:00	DE	98	73235.35	74729.9489795918
Monthly Hourly Load Values	2015-03-02 12:00:00	2015-03-02	12:00:00	13:00:00	DE	98	72587.11	74068.4795918367
Monthly Hourly Load Values	2015-03-02 13:00:00	2015-03-02	13:00:00	14:00:00	DE	98	71634.22	73096.1428571429
Monthly Hourly Load Values	2015-03-02 14:00:00	2015-03-02	14:00:00	15:00:00	DE	98	70951.31	72399.2959183673
Monthly Hourly Load Values	2015-03-02 15:00:00	2015-03-02	15:00:00	16:00:00	DE	98	69708.25	71130.8673469388
Monthly Hourly Load Values	2015-03-02 16:00:00	2015-03-02	16:00:00	17:00:00	DE	98	70217.9	71650.9183673469
Monthly Hourly Load Values	2015-03-02 17:00:00	2015-03-02	17:00:00	18:00:00	DE	98	73463.8	74963.0612244898
Monthly Hourly Load Values	2015-03-02 18:00:00	2015-03-02	18:00:00	19:00:00	DE	98	73029.67	74520.0714285714
Monthly Hourly Load Values	2015-03-02 19:00:00	2015-03-02	19:00:00	20:00:00	DE	98	68934.25	70341.0714285714
Monthly Hourly Load Values	2015-03-02 20:00:00	2015-03-02	20:00:00	21:00:00	DE	98	65637.99	66977.5408163265
Monthly Hourly Load Values	2015-03-02 21:00:00	2015-03-02	21:00:00	22:00:00	DE	98	62732.4	64012.6530612245
Monthly Hourly Load Values	2015-03-02 22:00:00	2015-03-02	22:00:00	23:00:00	DE	98	58282.62	59472.0612244898
Monthly Hourly Load Values	2015-03-02 23:00:00	2015-03-02	23:00:00	00:00:00	DE	98	55229.23	56356.3571428571
Monthly Hourly Load Values	2015-03-03 00:00:00	2015-03-03	00:00:00	01:00:00	DE	98	53350.43	54439.2142857143
Monthly Hourly Load Values	2015-03-03 01:00:00	2015-03-03	01:00:00	02:00:00	DE	98	52697.67	53773.1326530612
Monthly Hourly Load Values	2015-03-03 02:00:00	2015-03-03	02:00:00	03:00:00	DE	98	53106.76	54190.5714285714
Monthly Hourly Load Values	2015-03-03 03:00:00	2015-03-03	03:00:00	04:00:00	DE	98	54435.65	55546.5816326531
Monthly Hourly Load Values	2015-03-03 04:00:00	2015-03-03	04:00:00	05:00:00	DE	98	57500.99	58674.4795918367
Monthly Hourly Load Values	2015-03-03 05:00:00	2015-03-03	05:00:00	06:00:00	DE	98	65059.0	66386.7346938776
Monthly Hourly Load Values	2015-03-03 06:00:00	2015-03-03	06:00:00	07:00:00	DE	98	69770.08	71193.9591836735
Monthly Hourly Load Values	2015-03-03 07:00:00	2015-03-03	07:00:00	08:00:00	DE	98	71790.84	73255.9591836735
Monthly Hourly Load Values	2015-03-03 08:00:00	2015-03-03	08:00:00	09:00:00	DE	98	71947.89	73416.2142857143
Monthly Hourly Load Values	2015-03-03 09:00:00	2015-03-03	09:00:00	10:00:00	DE	98	72732.54	74216.8775510204
Monthly Hourly Load Values	2015-03-03 10:00:00	2015-03-03	10:00:00	11:00:00	DE	98	73642.33	75145.2346938776
Monthly Hourly Load Values	2015-03-03 11:00:00	2015-03-03	11:00:00	12:00:00	DE	98	72914.18	74402.2244897959
Monthly Hourly Load Values	2015-03-03 12:00:00	2015-03-03	12:00:00	13:00:00	DE	98	72119.06	73590.8775510204
Monthly Hourly Load Values	2015-03-03 13:00:00	2015-03-03	13:00:00	14:00:00	DE	98	71016.27	72465.5816326531
Monthly Hourly Load Values	2015-03-03 14:00:00	2015-03-03	14:00:00	15:00:00	DE	98	70032.38	71461.612244898
Monthly Hourly Load Values	2015-03-03 15:00:00	2015-03-03	15:00:00	16:00:00	DE	98	68902.12	70308.2857142857
Monthly Hourly Load Values	2015-03-03 16:00:00	2015-03-03	16:00:00	17:00:00	DE	98	70037.35	71466.6836734694
Monthly Hourly Load Values	2015-03-03 17:00:00	2015-03-03	17:00:00	18:00:00	DE	98	73524.79	75025.2959183673
Monthly Hourly Load Values	2015-03-03 18:00:00	2015-03-03	18:00:00	19:00:00	DE	98	73240.61	74735.3163265306
Monthly Hourly Load Values	2015-03-03 19:00:00	2015-03-03	19:00:00	20:00:00	DE	98	69092.26	70502.306122449
Monthly Hourly Load Values	2015-03-03 20:00:00	2015-03-03	20:00:00	21:00:00	DE	98	65496.95	66833.6224489796
Monthly Hourly Load Values	2015-03-03 21:00:00	2015-03-03	21:00:00	22:00:00	DE	98	62492.5	63767.8571428571
Monthly Hourly Load Values	2015-03-03 22:00:00	2015-03-03	22:00:00	23:00:00	DE	98	57753.29	58931.9285714286
Monthly Hourly Load Values	2015-03-03 23:00:00	2015-03-03	23:00:00	00:00:00	DE	98	54366.92	55476.4489795918
Monthly Hourly Load Values	2015-03-04 00:00:00	2015-03-04	00:00:00	01:00:00	DE	98	52489.92	53561.1428571429
Monthly Hourly Load Values	2015-03-04 01:00:00	2015-03-04	01:00:00	02:00:00	DE	98	51715.92	52771.3469387755
Monthly Hourly Load Values	2015-03-04 02:00:00	2015-03-04	02:00:00	03:00:00	DE	98	52401.78	53471.2040816327
Monthly Hourly Load Values	2015-03-04 03:00:00	2015-03-04	03:00:00	04:00:00	DE	98	53966.57	55067.9285714286
Monthly Hourly Load Values	2015-03-04 04:00:00	2015-03-04	04:00:00	05:00:00	DE	98	57371.07	58541.9081632653
Monthly Hourly Load Values	2015-03-04 05:00:00	2015-03-04	05:00:00	06:00:00	DE	98	65167.89	66497.8469387755
Monthly Hourly Load Values	2015-03-04 06:00:00	2015-03-04	06:00:00	07:00:00	DE	98	69951.32	71378.8979591837
Monthly Hourly Load Values	2015-03-04 07:00:00	2015-03-04	07:00:00	08:00:00	DE	98	72004.47	73473.9489795918
Monthly Hourly Load Values	2015-03-04 08:00:00	2015-03-04	08:00:00	09:00:00	DE	98	72446.78	73925.2857142857
Monthly Hourly Load Values	2015-03-04 09:00:00	2015-03-04	09:00:00	10:00:00	DE	98	73364.64	74861.8775510204
Monthly Hourly Load Values	2015-03-04 10:00:00	2015-03-04	10:00:00	11:00:00	DE	98	74217.45	75732.0918367347
Monthly Hourly Load Values	2015-03-04 11:00:00	2015-03-04	11:00:00	12:00:00	DE	98	73614.04	75116.3673469388
Monthly Hourly Load Values	2015-03-04 12:00:00	2015-03-04	12:00:00	13:00:00	DE	98	72983.16	74472.612244898
Monthly Hourly Load Values	2015-03-04 13:00:00	2015-03-04	13:00:00	14:00:00	DE	98	71903.25	73370.6632653061
Monthly Hourly Load Values	2015-03-04 14:00:00	2015-03-04	14:00:00	15:00:00	DE	98	71060.42	72510.6326530612
Monthly Hourly Load Values	2015-03-04 15:00:00	2015-03-04	15:00:00	16:00:00	DE	98	69893.85	71320.2551020408
Monthly Hourly Load Values	2015-03-04 16:00:00	2015-03-04	16:00:00	17:00:00	DE	98	70241.09	71674.581632653
Monthly Hourly Load Values	2015-03-04 17:00:00	2015-03-04	17:00:00	18:00:00	DE	98	73937.93	75446.8673469388
Monthly Hourly Load Values	2015-03-04 18:00:00	2015-03-04	18:00:00	19:00:00	DE	98	74206.9	75721.3265306122
Monthly Hourly Load Values	2015-03-04 19:00:00	2015-03-04	19:00:00	20:00:00	DE	98	69977.32	71405.4285714286
Monthly Hourly Load Values	2015-03-04 20:00:00	2015-03-04	20:00:00	21:00:00	DE	98	66369.93	67724.4183673469
Monthly Hourly Load Values	2015-03-04 21:00:00	2015-03-04	21:00:00	22:00:00	DE	98	63085.53	64372.9897959184
Monthly Hourly Load Values	2015-03-04 22:00:00	2015-03-04	22:00:00	23:00:00	DE	98	58453.19	59646.112244898
Monthly Hourly Load Values	2015-03-04 23:00:00	2015-03-04	23:00:00	00:00:00	DE	98	55170.11	56296.0306122449
Monthly Hourly Load Values	2015-03-05 00:00:00	2015-03-05	00:00:00	01:00:00	DE	98	53049.69	54132.3367346939
Monthly Hourly Load Values	2015-03-05 01:00:00	2015-03-05	01:00:00	02:00:00	DE	98	52251.76	53318.1224489796
Monthly Hourly Load Values	2015-03-05 02:00:00	2015-03-05	02:00:00	03:00:00	DE	98	52710.85	53786.5816326531
Monthly Hourly Load Values	2015-03-05 03:00:00	2015-03-05	03:00:00	04:00:00	DE	98	53807.39	54905.5
Monthly Hourly Load Values	2015-03-05 04:00:00	2015-03-05	04:00:00	05:00:00	DE	98	57320.96	58490.7755102041
Monthly Hourly Load Values	2015-03-05 05:00:00	2015-03-05	05:00:00	06:00:00	DE	98	64940.61	66265.9285714286
Monthly Hourly Load Values	2015-03-05 06:00:00	2015-03-05	06:00:00	07:00:00	DE	98	69835.15	71260.3571428571
Monthly Hourly Load Values	2015-03-05 07:00:00	2015-03-05	07:00:00	08:00:00	DE	98	72141.75	73614.0306122449
Monthly Hourly Load Values	2015-03-05 08:00:00	2015-03-05	08:00:00	09:00:00	DE	98	72626.06	74108.2244897959
Monthly Hourly Load Values	2015-03-05 09:00:00	2015-03-05	09:00:00	10:00:00	DE	98	73324.17	74820.5816326531
Monthly Hourly Load Values	2015-03-05 10:00:00	2015-03-05	10:00:00	11:00:00	DE	98	74118.78	75631.4081632653
Monthly Hourly Load Values	2015-03-05 11:00:00	2015-03-05	11:00:00	12:00:00	DE	98	73263.81	74758.9897959184
Monthly Hourly Load Values	2015-03-05 12:00:00	2015-03-05	12:00:00	13:00:00	DE	98	72753.8	74238.5714285714
Monthly Hourly Load Values	2015-03-05 13:00:00	2015-03-05	13:00:00	14:00:00	DE	98	71495.27	72954.3571428571
Monthly Hourly Load Values	2015-03-05 14:00:00	2015-03-05	14:00:00	15:00:00	DE	98	70238.96	71672.4081632653
Monthly Hourly Load Values	2015-03-05 15:00:00	2015-03-05	15:00:00	16:00:00	DE	98	68891.8	70297.7551020408
Monthly Hourly Load Values	2015-03-05 16:00:00	2015-03-05	16:00:00	17:00:00	DE	98	69531.26	70950.2653061224
Monthly Hourly Load Values	2015-03-05 17:00:00	2015-03-05	17:00:00	18:00:00	DE	98	73079.79	74571.2142857143
Monthly Hourly Load Values	2015-03-05 18:00:00	2015-03-05	18:00:00	19:00:00	DE	98	73369.28	74866.612244898
Monthly Hourly Load Values	2015-03-05 19:00:00	2015-03-05	19:00:00	20:00:00	DE	98	69295.08	70709.2653061225
Monthly Hourly Load Values	2015-03-05 20:00:00	2015-03-05	20:00:00	21:00:00	DE	98	65770.87	67113.1326530612
Monthly Hourly Load Values	2015-03-05 21:00:00	2015-03-05	21:00:00	22:00:00	DE	98	62870.49	64153.5612244898
Monthly Hourly Load Values	2015-03-05 22:00:00	2015-03-05	22:00:00	23:00:00	DE	98	58388.77	59580.3775510204
Monthly Hourly Load Values	2015-03-05 23:00:00	2015-03-05	23:00:00	00:00:00	DE	98	54925.26	56046.1836734694
Monthly Hourly Load Values	2015-03-06 00:00:00	2015-03-06	00:00:00	01:00:00	DE	98	52982.99	54064.2755102041
Monthly Hourly Load Values	2015-03-06 01:00:00	2015-03-06	01:00:00	02:00:00	DE	98	52252.92	53319.306122449
Monthly Hourly Load Values	2015-03-06 02:00:00	2015-03-06	02:00:00	03:00:00	DE	98	52613.3	53687.0408163265
Monthly Hourly Load Values	2015-03-06 03:00:00	2015-03-06	03:00:00	04:00:00	DE	98	54076.67	55180.2755102041
Monthly Hourly Load Values	2015-03-06 04:00:00	2015-03-06	04:00:00	05:00:00	DE	98	57269.29	58438.0510204082
Monthly Hourly Load Values	2015-03-06 05:00:00	2015-03-06	05:00:00	06:00:00	DE	98	64583.22	65901.2448979592
Monthly Hourly Load Values	2015-03-06 06:00:00	2015-03-06	06:00:00	07:00:00	DE	98	69698.18	71120.5918367347
Monthly Hourly Load Values	2015-03-06 07:00:00	2015-03-06	07:00:00	08:00:00	DE	98	72238.5	73712.7551020408
Monthly Hourly Load Values	2015-03-06 08:00:00	2015-03-06	08:00:00	09:00:00	DE	98	72521.7	74001.7346938775
Monthly Hourly Load Values	2015-03-06 09:00:00	2015-03-06	09:00:00	10:00:00	DE	98	73244.77	74739.5612244898
Monthly Hourly Load Values	2015-03-06 10:00:00	2015-03-06	10:00:00	11:00:00	DE	98	73720.9	75225.4081632653
Monthly Hourly Load Values	2015-03-06 11:00:00	2015-03-06	11:00:00	12:00:00	DE	98	72668.37	74151.3979591837
Monthly Hourly Load Values	2015-03-06 12:00:00	2015-03-06	12:00:00	13:00:00	DE	98	71148.6	72600.612244898
Monthly Hourly Load Values	2015-03-06 13:00:00	2015-03-06	13:00:00	14:00:00	DE	98	69581.33	71001.3571428571
Monthly Hourly Load Values	2015-03-06 14:00:00	2015-03-06	14:00:00	15:00:00	DE	98	68412.97	69809.1530612245
Monthly Hourly Load Values	2015-03-06 15:00:00	2015-03-06	15:00:00	16:00:00	DE	98	67285.43	68658.6020408163
Monthly Hourly Load Values	2015-03-06 16:00:00	2015-03-06	16:00:00	17:00:00	DE	98	67895.54	69281.1632653061
Monthly Hourly Load Values	2015-03-06 17:00:00	2015-03-06	17:00:00	18:00:00	DE	98	70988.96	72437.7142857143
Monthly Hourly Load Values	2015-03-06 18:00:00	2015-03-06	18:00:00	19:00:00	DE	98	70771.0	72215.306122449
Monthly Hourly Load Values	2015-03-06 19:00:00	2015-03-06	19:00:00	20:00:00	DE	98	66525.24	67882.8979591837
Monthly Hourly Load Values	2015-03-06 20:00:00	2015-03-06	20:00:00	21:00:00	DE	98	63186.32	64475.8367346939
Monthly Hourly Load Values	2015-03-06 21:00:00	2015-03-06	21:00:00	22:00:00	DE	98	60638.47	61875.9897959184
Monthly Hourly Load Values	2015-03-06 22:00:00	2015-03-06	22:00:00	23:00:00	DE	98	56714.08	57871.5102040816
Monthly Hourly Load Values	2015-03-06 23:00:00	2015-03-06	23:00:00	00:00:00	DE	98	53301.42	54389.2040816326
Monthly Hourly Load Values	2015-03-07 00:00:00	2015-03-07	00:00:00	01:00:00	DE	98	51106.99	52149.9897959184
Monthly Hourly Load Values	2015-03-07 01:00:00	2015-03-07	01:00:00	02:00:00	DE	98	50052.54	51074.0204081633
Monthly Hourly Load Values	2015-03-07 02:00:00	2015-03-07	02:00:00	03:00:00	DE	98	49954.94	50974.4285714286
Monthly Hourly Load Values	2015-03-07 03:00:00	2015-03-07	03:00:00	04:00:00	DE	98	50342.85	51370.2551020408
Monthly Hourly Load Values	2015-03-07 04:00:00	2015-03-07	04:00:00	05:00:00	DE	98	50719.78	51754.8775510204
Monthly Hourly Load Values	2015-03-07 05:00:00	2015-03-07	05:00:00	06:00:00	DE	98	51413.61	52462.8673469388
Monthly Hourly Load Values	2015-03-07 06:00:00	2015-03-07	06:00:00	07:00:00	DE	98	53767.48	54864.7755102041
Monthly Hourly Load Values	2015-03-07 07:00:00	2015-03-07	07:00:00	08:00:00	DE	98	57337.33	58507.4795918367
Monthly Hourly Load Values	2015-03-07 08:00:00	2015-03-07	08:00:00	09:00:00	DE	98	60083.3	61309.4897959184
Monthly Hourly Load Values	2015-03-07 09:00:00	2015-03-07	09:00:00	10:00:00	DE	98	61390.1	62642.9591836735
Monthly Hourly Load Values	2015-03-07 10:00:00	2015-03-07	10:00:00	11:00:00	DE	98	61716.04	62975.5510204082
Monthly Hourly Load Values	2015-03-07 11:00:00	2015-03-07	11:00:00	12:00:00	DE	98	60403.29	61636.0102040816
Monthly Hourly Load Values	2015-03-07 12:00:00	2015-03-07	12:00:00	13:00:00	DE	98	58026.48	59210.693877551
Monthly Hourly Load Values	2015-03-07 13:00:00	2015-03-07	13:00:00	14:00:00	DE	98	56160.44	57306.5714285714
Monthly Hourly Load Values	2015-03-07 14:00:00	2015-03-07	14:00:00	15:00:00	DE	98	54773.42	55891.2448979592
Monthly Hourly Load Values	2015-03-07 15:00:00	2015-03-07	15:00:00	16:00:00	DE	98	54419.47	55530.0714285714
Monthly Hourly Load Values	2015-03-07 16:00:00	2015-03-07	16:00:00	17:00:00	DE	98	56156.03	57302.0714285714
Monthly Hourly Load Values	2015-03-07 17:00:00	2015-03-07	17:00:00	18:00:00	DE	98	61243.23	62493.0918367347
Monthly Hourly Load Values	2015-03-07 18:00:00	2015-03-07	18:00:00	19:00:00	DE	98	61885.93	63148.9081632653
Monthly Hourly Load Values	2015-03-07 19:00:00	2015-03-07	19:00:00	20:00:00	DE	98	57999.4	59183.0612244898
Monthly Hourly Load Values	2015-03-07 20:00:00	2015-03-07	20:00:00	21:00:00	DE	98	54879.61	55999.6020408163
Monthly Hourly Load Values	2015-03-07 21:00:00	2015-03-07	21:00:00	22:00:00	DE	98	53685.5	54781.1224489796
Monthly Hourly Load Values	2015-03-07 22:00:00	2015-03-07	22:00:00	23:00:00	DE	98	50270.32	51296.2448979592
Monthly Hourly Load Values	2015-03-07 23:00:00	2015-03-07	23:00:00	00:00:00	DE	98	46925.67	47883.3367346939
Monthly Hourly Load Values	2015-03-08 00:00:00	2015-03-08	00:00:00	01:00:00	DE	98	44806.61	45721.0306122449
Monthly Hourly Load Values	2015-03-08 01:00:00	2015-03-08	01:00:00	02:00:00	DE	98	43692.86	44584.5510204082
Monthly Hourly Load Values	2015-03-08 02:00:00	2015-03-08	02:00:00	03:00:00	DE	98	43680.25	44571.6836734694
Monthly Hourly Load Values	2015-03-08 03:00:00	2015-03-08	03:00:00	04:00:00	DE	98	44054.0	44953.0612244898
Monthly Hourly Load Values	2015-03-08 04:00:00	2015-03-08	04:00:00	05:00:00	DE	98	44066.56	44965.8775510204
Monthly Hourly Load Values	2015-03-08 05:00:00	2015-03-08	05:00:00	06:00:00	DE	98	43334.35	44218.7244897959
Monthly Hourly Load Values	2015-03-08 06:00:00	2015-03-08	06:00:00	07:00:00	DE	98	44989.8	45907.9591836735
Monthly Hourly Load Values	2015-03-08 07:00:00	2015-03-08	07:00:00	08:00:00	DE	98	48545.28	49536.0
Monthly Hourly Load Values	2015-03-08 08:00:00	2015-03-08	08:00:00	09:00:00	DE	98	51595.29	52648.2551020408
Monthly Hourly Load Values	2015-03-08 09:00:00	2015-03-08	09:00:00	10:00:00	DE	98	53181.73	54267.0714285714
Monthly Hourly Load Values	2015-03-08 10:00:00	2015-03-08	10:00:00	11:00:00	DE	98	54462.17	55573.6428571429
Monthly Hourly Load Values	2015-03-08 11:00:00	2015-03-08	11:00:00	12:00:00	DE	98	53111.07	54194.9693877551
Monthly Hourly Load Values	2015-03-08 12:00:00	2015-03-08	12:00:00	13:00:00	DE	98	50523.82	51554.9183673469
Monthly Hourly Load Values	2015-03-08 13:00:00	2015-03-08	13:00:00	14:00:00	DE	98	48601.11	49592.9693877551
Monthly Hourly Load Values	2015-03-08 14:00:00	2015-03-08	14:00:00	15:00:00	DE	98	47661.3	48633.9795918367
Monthly Hourly Load Values	2015-03-08 15:00:00	2015-03-08	15:00:00	16:00:00	DE	98	47633.18	48605.2857142857
Monthly Hourly Load Values	2015-03-08 16:00:00	2015-03-08	16:00:00	17:00:00	DE	98	50618.34	51651.3673469388
Monthly Hourly Load Values	2015-03-08 17:00:00	2015-03-08	17:00:00	18:00:00	DE	98	56767.76	57926.2857142857
Monthly Hourly Load Values	2015-03-08 18:00:00	2015-03-08	18:00:00	19:00:00	DE	98	58312.03	59502.0714285714
Monthly Hourly Load Values	2015-03-08 19:00:00	2015-03-08	19:00:00	20:00:00	DE	98	55599.78	56734.4693877551
Monthly Hourly Load Values	2015-03-08 20:00:00	2015-03-08	20:00:00	21:00:00	DE	98	53634.85	54729.4387755102
Monthly Hourly Load Values	2015-03-08 21:00:00	2015-03-08	21:00:00	22:00:00	DE	98	53282.98	54370.387755102
Monthly Hourly Load Values	2015-03-08 22:00:00	2015-03-08	22:00:00	23:00:00	DE	98	50086.31	51108.4795918367
Monthly Hourly Load Values	2015-03-08 23:00:00	2015-03-08	23:00:00	00:00:00	DE	98	47521.25	48491.0714285714
Monthly Hourly Load Values	2015-03-09 00:00:00	2015-03-09	00:00:00	01:00:00	DE	98	46233.24	47176.7755102041
Monthly Hourly Load Values	2015-03-09 01:00:00	2015-03-09	01:00:00	02:00:00	DE	98	45801.24	46735.9591836735
Monthly Hourly Load Values	2015-03-09 02:00:00	2015-03-09	02:00:00	03:00:00	DE	98	46440.93	47388.7040816327
Monthly Hourly Load Values	2015-03-09 03:00:00	2015-03-09	03:00:00	04:00:00	DE	98	48381.24	49368.612244898
Monthly Hourly Load Values	2015-03-09 04:00:00	2015-03-09	04:00:00	05:00:00	DE	98	52920.55	54000.5612244898
Monthly Hourly Load Values	2015-03-09 05:00:00	2015-03-09	05:00:00	06:00:00	DE	98	61852.74	63115.0408163265
Monthly Hourly Load Values	2015-03-09 06:00:00	2015-03-09	06:00:00	07:00:00	DE	98	67291.9	68665.2040816326
Monthly Hourly Load Values	2015-03-09 07:00:00	2015-03-09	07:00:00	08:00:00	DE	98	69942.36	71369.7551020408
Monthly Hourly Load Values	2015-03-09 08:00:00	2015-03-09	08:00:00	09:00:00	DE	98	70070.29	71500.2959183673
Monthly Hourly Load Values	2015-03-09 09:00:00	2015-03-09	09:00:00	10:00:00	DE	98	70750.78	72194.6734693878
Monthly Hourly Load Values	2015-03-09 10:00:00	2015-03-09	10:00:00	11:00:00	DE	98	71506.64	72965.9591836735
Monthly Hourly Load Values	2015-03-09 11:00:00	2015-03-09	11:00:00	12:00:00	DE	98	70650.27	72092.112244898
Monthly Hourly Load Values	2015-03-09 12:00:00	2015-03-09	12:00:00	13:00:00	DE	98	69838.78	71264.0612244898
Monthly Hourly Load Values	2015-03-09 13:00:00	2015-03-09	13:00:00	14:00:00	DE	98	68557.11	69956.2346938775
Monthly Hourly Load Values	2015-03-09 14:00:00	2015-03-09	14:00:00	15:00:00	DE	98	67289.56	68662.8163265306
Monthly Hourly Load Values	2015-03-09 15:00:00	2015-03-09	15:00:00	16:00:00	DE	98	65657.29	66997.2346938775
Monthly Hourly Load Values	2015-03-09 16:00:00	2015-03-09	16:00:00	17:00:00	DE	98	66329.39	67683.0510204082
Monthly Hourly Load Values	2015-03-09 17:00:00	2015-03-09	17:00:00	18:00:00	DE	98	70555.46	71995.3673469388
Monthly Hourly Load Values	2015-03-09 18:00:00	2015-03-09	18:00:00	19:00:00	DE	98	71954.16	73422.612244898
Monthly Hourly Load Values	2015-03-09 19:00:00	2015-03-09	19:00:00	20:00:00	DE	98	67705.08	69086.8163265306
Monthly Hourly Load Values	2015-03-09 20:00:00	2015-03-09	20:00:00	21:00:00	DE	98	63996.69	65302.7448979592
Monthly Hourly Load Values	2015-03-09 21:00:00	2015-03-09	21:00:00	22:00:00	DE	98	60623.56	61860.7755102041
Monthly Hourly Load Values	2015-03-09 22:00:00	2015-03-09	22:00:00	23:00:00	DE	98	56153.45	57299.4387755102
Monthly Hourly Load Values	2015-03-09 23:00:00	2015-03-09	23:00:00	00:00:00	DE	98	52434.33	53504.4183673469
Monthly Hourly Load Values	2015-03-10 00:00:00	2015-03-10	00:00:00	01:00:00	DE	98	50533.89	51565.193877551
Monthly Hourly Load Values	2015-03-10 01:00:00	2015-03-10	01:00:00	02:00:00	DE	98	50125.05	51148.0102040816
Monthly Hourly Load Values	2015-03-10 02:00:00	2015-03-10	02:00:00	03:00:00	DE	98	50677.58	51711.8163265306
Monthly Hourly Load Values	2015-03-10 03:00:00	2015-03-10	03:00:00	04:00:00	DE	98	52538.6	53610.8163265306
Monthly Hourly Load Values	2015-03-10 04:00:00	2015-03-10	04:00:00	05:00:00	DE	98	56079.55	57224.0306122449
Monthly Hourly Load Values	2015-03-10 05:00:00	2015-03-10	05:00:00	06:00:00	DE	98	63560.93	64858.0918367347
Monthly Hourly Load Values	2015-03-10 06:00:00	2015-03-10	06:00:00	07:00:00	DE	98	68304.35	69698.3163265306
Monthly Hourly Load Values	2015-03-10 07:00:00	2015-03-10	07:00:00	08:00:00	DE	98	70959.61	72407.7653061225
Monthly Hourly Load Values	2015-03-10 08:00:00	2015-03-10	08:00:00	09:00:00	DE	98	71478.0	72936.7346938776
Monthly Hourly Load Values	2015-03-10 09:00:00	2015-03-10	09:00:00	10:00:00	DE	98	72153.73	73626.2551020408
Monthly Hourly Load Values	2015-03-10 10:00:00	2015-03-10	10:00:00	11:00:00	DE	98	72988.83	74478.3979591837
Monthly Hourly Load Values	2015-03-10 11:00:00	2015-03-10	11:00:00	12:00:00	DE	98	72055.29	73525.806122449
Monthly Hourly Load Values	2015-03-10 12:00:00	2015-03-10	12:00:00	13:00:00	DE	98	71311.05	72766.3775510204
Monthly Hourly Load Values	2015-03-10 13:00:00	2015-03-10	13:00:00	14:00:00	DE	98	70085.97	71516.2959183674
Monthly Hourly Load Values	2015-03-10 14:00:00	2015-03-10	14:00:00	15:00:00	DE	98	69111.53	70521.9693877551
Monthly Hourly Load Values	2015-03-10 15:00:00	2015-03-10	15:00:00	16:00:00	DE	98	67845.68	69230.2857142857
Monthly Hourly Load Values	2015-03-10 16:00:00	2015-03-10	16:00:00	17:00:00	DE	98	68251.86	69644.7551020408
Monthly Hourly Load Values	2015-03-10 17:00:00	2015-03-10	17:00:00	18:00:00	DE	98	71413.55	72870.9693877551
Monthly Hourly Load Values	2015-03-10 18:00:00	2015-03-10	18:00:00	19:00:00	DE	98	72347.53	73824.0102040816
Monthly Hourly Load Values	2015-03-10 19:00:00	2015-03-10	19:00:00	20:00:00	DE	98	68175.75	69567.0918367347
Monthly Hourly Load Values	2015-03-10 20:00:00	2015-03-10	20:00:00	21:00:00	DE	98	64295.94	65608.1020408163
Monthly Hourly Load Values	2015-03-10 21:00:00	2015-03-10	21:00:00	22:00:00	DE	98	60814.25	62055.3571428571
Monthly Hourly Load Values	2015-03-10 22:00:00	2015-03-10	22:00:00	23:00:00	DE	98	56055.53	57199.5204081633
Monthly Hourly Load Values	2015-03-10 23:00:00	2015-03-10	23:00:00	00:00:00	DE	98	52708.52	53784.2040816326
Monthly Hourly Load Values	2015-03-11 00:00:00	2015-03-11	00:00:00	01:00:00	DE	98	50650.25	51683.9285714286
Monthly Hourly Load Values	2015-03-11 01:00:00	2015-03-11	01:00:00	02:00:00	DE	98	50081.07	51103.1326530612
Monthly Hourly Load Values	2015-03-11 02:00:00	2015-03-11	02:00:00	03:00:00	DE	98	50641.63	51675.1326530612
Monthly Hourly Load Values	2015-03-11 03:00:00	2015-03-11	03:00:00	04:00:00	DE	98	52182.37	53247.3163265306
Monthly Hourly Load Values	2015-03-11 04:00:00	2015-03-11	04:00:00	05:00:00	DE	98	55882.16	57022.612244898
Monthly Hourly Load Values	2015-03-11 05:00:00	2015-03-11	05:00:00	06:00:00	DE	98	63496.21	64792.0510204082
Monthly Hourly Load Values	2015-03-11 06:00:00	2015-03-11	06:00:00	07:00:00	DE	98	68459.18	69856.306122449
Monthly Hourly Load Values	2015-03-11 07:00:00	2015-03-11	07:00:00	08:00:00	DE	98	70722.93	72166.2551020408
Monthly Hourly Load Values	2015-03-11 08:00:00	2015-03-11	08:00:00	09:00:00	DE	98	71260.3	72714.5918367347
Monthly Hourly Load Values	2015-03-11 09:00:00	2015-03-11	09:00:00	10:00:00	DE	98	72028.04	73498.0
Monthly Hourly Load Values	2015-03-11 10:00:00	2015-03-11	10:00:00	11:00:00	DE	98	72664.07	74147.0102040816
Monthly Hourly Load Values	2015-03-11 11:00:00	2015-03-11	11:00:00	12:00:00	DE	98	71524.25	72983.9285714286
Monthly Hourly Load Values	2015-03-11 12:00:00	2015-03-11	12:00:00	13:00:00	DE	98	70544.04	71983.7142857143
Monthly Hourly Load Values	2015-03-11 13:00:00	2015-03-11	13:00:00	14:00:00	DE	98	69176.78	70588.5510204082
Monthly Hourly Load Values	2015-03-11 14:00:00	2015-03-11	14:00:00	15:00:00	DE	98	68022.47	69410.6836734694
Monthly Hourly Load Values	2015-03-11 15:00:00	2015-03-11	15:00:00	16:00:00	DE	98	66603.32	67962.5714285714
Monthly Hourly Load Values	2015-03-11 16:00:00	2015-03-11	16:00:00	17:00:00	DE	98	67204.54	68576.0612244898
Monthly Hourly Load Values	2015-03-11 17:00:00	2015-03-11	17:00:00	18:00:00	DE	98	70649.35	72091.1734693878
Monthly Hourly Load Values	2015-03-11 18:00:00	2015-03-11	18:00:00	19:00:00	DE	98	72481.81	73961.0306122449
Monthly Hourly Load Values	2015-03-11 19:00:00	2015-03-11	19:00:00	20:00:00	DE	98	68272.71	69666.0306122449
Monthly Hourly Load Values	2015-03-11 20:00:00	2015-03-11	20:00:00	21:00:00	DE	98	64483.44	65799.4285714286
Monthly Hourly Load Values	2015-03-11 21:00:00	2015-03-11	21:00:00	22:00:00	DE	98	61471.89	62726.4183673469
Monthly Hourly Load Values	2015-03-11 22:00:00	2015-03-11	22:00:00	23:00:00	DE	98	56820.72	57980.3265306122
Monthly Hourly Load Values	2015-03-11 23:00:00	2015-03-11	23:00:00	00:00:00	DE	98	53291.68	54379.2653061225
Monthly Hourly Load Values	2015-03-12 00:00:00	2015-03-12	00:00:00	01:00:00	DE	98	51807.62	52864.9183673469
Monthly Hourly Load Values	2015-03-12 01:00:00	2015-03-12	01:00:00	02:00:00	DE	98	51293.19	52339.9897959184
Monthly Hourly Load Values	2015-03-12 02:00:00	2015-03-12	02:00:00	03:00:00	DE	98	51900.28	52959.4693877551
Monthly Hourly Load Values	2015-03-12 03:00:00	2015-03-12	03:00:00	04:00:00	DE	98	53157.48	54242.3265306122
Monthly Hourly Load Values	2015-03-12 04:00:00	2015-03-12	04:00:00	05:00:00	DE	98	56458.85	57611.0714285714
Monthly Hourly Load Values	2015-03-12 05:00:00	2015-03-12	05:00:00	06:00:00	DE	98	63801.12	65103.1836734694
Monthly Hourly Load Values	2015-03-12 06:00:00	2015-03-12	06:00:00	07:00:00	DE	98	68395.42	69791.2448979592
Monthly Hourly Load Values	2015-03-12 07:00:00	2015-03-12	07:00:00	08:00:00	DE	98	70326.91	71762.1530612245
Monthly Hourly Load Values	2015-03-12 08:00:00	2015-03-12	08:00:00	09:00:00	DE	98	70609.69	72050.7040816327
Monthly Hourly Load Values	2015-03-12 09:00:00	2015-03-12	09:00:00	10:00:00	DE	98	71381.64	72838.4081632653
Monthly Hourly Load Values	2015-03-12 10:00:00	2015-03-12	10:00:00	11:00:00	DE	98	72344.97	73821.3979591837
Monthly Hourly Load Values	2015-03-12 11:00:00	2015-03-12	11:00:00	12:00:00	DE	98	71400.43	72857.5816326531
Monthly Hourly Load Values	2015-03-12 12:00:00	2015-03-12	12:00:00	13:00:00	DE	98	70623.25	72064.5408163265
Monthly Hourly Load Values	2015-03-12 13:00:00	2015-03-12	13:00:00	14:00:00	DE	98	69508.87	70927.4183673469
Monthly Hourly Load Values	2015-03-12 14:00:00	2015-03-12	14:00:00	15:00:00	DE	98	68312.77	69706.9081632653
Monthly Hourly Load Values	2015-03-12 15:00:00	2015-03-12	15:00:00	16:00:00	DE	98	66955.07	68321.5
Monthly Hourly Load Values	2015-03-12 16:00:00	2015-03-12	16:00:00	17:00:00	DE	98	67449.5	68826.0204081633
Monthly Hourly Load Values	2015-03-12 17:00:00	2015-03-12	17:00:00	18:00:00	DE	98	70621.19	72062.4387755102
Monthly Hourly Load Values	2015-03-12 18:00:00	2015-03-12	18:00:00	19:00:00	DE	98	72410.53	73888.2959183674
Monthly Hourly Load Values	2015-03-12 19:00:00	2015-03-12	19:00:00	20:00:00	DE	98	68349.23	69744.112244898
Monthly Hourly Load Values	2015-03-12 20:00:00	2015-03-12	20:00:00	21:00:00	DE	98	64499.38	65815.693877551
Monthly Hourly Load Values	2015-03-12 21:00:00	2015-03-12	21:00:00	22:00:00	DE	98	61254.69	62504.7857142857
Monthly Hourly Load Values	2015-03-12 22:00:00	2015-03-12	22:00:00	23:00:00	DE	98	56816.07	57975.5816326531
Monthly Hourly Load Values	2015-03-12 23:00:00	2015-03-12	23:00:00	00:00:00	DE	98	53634.77	54729.3571428571
Monthly Hourly Load Values	2015-03-13 00:00:00	2015-03-13	00:00:00	01:00:00	DE	98	51691.95	52746.887755102
Monthly Hourly Load Values	2015-03-13 01:00:00	2015-03-13	01:00:00	02:00:00	DE	98	51049.78	52091.612244898
Monthly Hourly Load Values	2015-03-13 02:00:00	2015-03-13	02:00:00	03:00:00	DE	98	51584.99	52637.7448979592
Monthly Hourly Load Values	2015-03-13 03:00:00	2015-03-13	03:00:00	04:00:00	DE	98	53022.32	54104.4081632653
Monthly Hourly Load Values	2015-03-13 04:00:00	2015-03-13	04:00:00	05:00:00	DE	98	56386.55	57537.2959183674
Monthly Hourly Load Values	2015-03-13 05:00:00	2015-03-13	05:00:00	06:00:00	DE	98	63665.03	64964.3163265306
Monthly Hourly Load Values	2015-03-13 06:00:00	2015-03-13	06:00:00	07:00:00	DE	98	68332.83	69727.3775510204
Monthly Hourly Load Values	2015-03-13 07:00:00	2015-03-13	07:00:00	08:00:00	DE	98	70834.38	72279.9795918367
Monthly Hourly Load Values	2015-03-13 08:00:00	2015-03-13	08:00:00	09:00:00	DE	98	71276.53	72731.1530612245
Monthly Hourly Load Values	2015-03-13 09:00:00	2015-03-13	09:00:00	10:00:00	DE	98	72137.87	73610.0714285714
Monthly Hourly Load Values	2015-03-13 10:00:00	2015-03-13	10:00:00	11:00:00	DE	98	72835.11	74321.5408163265
Monthly Hourly Load Values	2015-03-13 11:00:00	2015-03-13	11:00:00	12:00:00	DE	98	71787.39	73252.4387755102
Monthly Hourly Load Values	2015-03-13 12:00:00	2015-03-13	12:00:00	13:00:00	DE	98	70181.27	71613.5408163265
Monthly Hourly Load Values	2015-03-13 13:00:00	2015-03-13	13:00:00	14:00:00	DE	98	68672.91	70074.3979591837
Monthly Hourly Load Values	2015-03-13 14:00:00	2015-03-13	14:00:00	15:00:00	DE	98	67823.63	69207.7857142857
Monthly Hourly Load Values	2015-03-13 15:00:00	2015-03-13	15:00:00	16:00:00	DE	98	66747.63	68109.8265306122
Monthly Hourly Load Values	2015-03-13 16:00:00	2015-03-13	16:00:00	17:00:00	DE	98	67160.52	68531.1428571429
Monthly Hourly Load Values	2015-03-13 17:00:00	2015-03-13	17:00:00	18:00:00	DE	98	69670.34	71092.1836734694
Monthly Hourly Load Values	2015-03-13 18:00:00	2015-03-13	18:00:00	19:00:00	DE	98	70373.92	71810.1224489796
Monthly Hourly Load Values	2015-03-13 19:00:00	2015-03-13	19:00:00	20:00:00	DE	98	66016.73	67364.0102040816
Monthly Hourly Load Values	2015-03-13 20:00:00	2015-03-13	20:00:00	21:00:00	DE	98	62228.6	63498.5714285714
Monthly Hourly Load Values	2015-03-13 21:00:00	2015-03-13	21:00:00	22:00:00	DE	98	59619.99	60836.7244897959
Monthly Hourly Load Values	2015-03-13 22:00:00	2015-03-13	22:00:00	23:00:00	DE	98	55648.49	56784.1734693878
Monthly Hourly Load Values	2015-03-13 23:00:00	2015-03-13	23:00:00	00:00:00	DE	98	52214.89	53280.5
Monthly Hourly Load Values	2015-03-14 00:00:00	2015-03-14	00:00:00	01:00:00	DE	98	49984.5	51004.5918367347
Monthly Hourly Load Values	2015-03-14 01:00:00	2015-03-14	01:00:00	02:00:00	DE	98	48786.51	49782.1530612245
Monthly Hourly Load Values	2015-03-14 02:00:00	2015-03-14	02:00:00	03:00:00	DE	98	48658.1	49651.1224489796
Monthly Hourly Load Values	2015-03-14 03:00:00	2015-03-14	03:00:00	04:00:00	DE	98	49000.74	50000.7551020408
Monthly Hourly Load Values	2015-03-14 04:00:00	2015-03-14	04:00:00	05:00:00	DE	98	49315.06	50321.4897959184
Monthly Hourly Load Values	2015-03-14 05:00:00	2015-03-14	05:00:00	06:00:00	DE	98	49867.62	50885.3265306122
Monthly Hourly Load Values	2015-03-14 06:00:00	2015-03-14	06:00:00	07:00:00	DE	98	52823.16	53901.1836734694
Monthly Hourly Load Values	2015-03-14 07:00:00	2015-03-14	07:00:00	08:00:00	DE	98	57123.22	58289.0
Monthly Hourly Load Values	2015-03-14 08:00:00	2015-03-14	08:00:00	09:00:00	DE	98	60158.17	61385.887755102
Monthly Hourly Load Values	2015-03-14 09:00:00	2015-03-14	09:00:00	10:00:00	DE	98	61685.11	62943.9897959184
Monthly Hourly Load Values	2015-03-14 10:00:00	2015-03-14	10:00:00	11:00:00	DE	98	62356.32	63628.8979591837
Monthly Hourly Load Values	2015-03-14 11:00:00	2015-03-14	11:00:00	12:00:00	DE	98	61193.63	62442.4795918367
Monthly Hourly Load Values	2015-03-14 12:00:00	2015-03-14	12:00:00	13:00:00	DE	98	59328.88	60539.6734693878
Monthly Hourly Load Values	2015-03-14 13:00:00	2015-03-14	13:00:00	14:00:00	DE	98	58111.66	59297.612244898
Monthly Hourly Load Values	2015-03-14 14:00:00	2015-03-14	14:00:00	15:00:00	DE	98	57583.04	58758.2040816327
Monthly Hourly Load Values	2015-03-14 15:00:00	2015-03-14	15:00:00	16:00:00	DE	98	57210.38	58377.9387755102
Monthly Hourly Load Values	2015-03-14 16:00:00	2015-03-14	16:00:00	17:00:00	DE	98	58344.84	59535.5510204082
Monthly Hourly Load Values	2015-03-14 17:00:00	2015-03-14	17:00:00	18:00:00	DE	98	61640.36	62898.3265306122
Monthly Hourly Load Values	2015-03-14 18:00:00	2015-03-14	18:00:00	19:00:00	DE	98	61456.72	62710.9387755102
Monthly Hourly Load Values	2015-03-14 19:00:00	2015-03-14	19:00:00	20:00:00	DE	98	57467.14	58639.9387755102
Monthly Hourly Load Values	2015-03-14 20:00:00	2015-03-14	20:00:00	21:00:00	DE	98	54810.58	55929.1632653061
Monthly Hourly Load Values	2015-03-14 21:00:00	2015-03-14	21:00:00	22:00:00	DE	98	53485.68	54577.2244897959
Monthly Hourly Load Values	2015-03-14 22:00:00	2015-03-14	22:00:00	23:00:00	DE	98	49973.26	50993.1224489796
Monthly Hourly Load Values	2015-03-14 23:00:00	2015-03-14	23:00:00	00:00:00	DE	98	46756.54	47710.7551020408
Monthly Hourly Load Values	2015-03-15 00:00:00	2015-03-15	00:00:00	01:00:00	DE	98	44581.29	45491.112244898
Monthly Hourly Load Values	2015-03-15 01:00:00	2015-03-15	01:00:00	02:00:00	DE	98	43788.71	44682.3571428571
Monthly Hourly Load Values	2015-03-15 02:00:00	2015-03-15	02:00:00	03:00:00	DE	98	43692.28	44583.9591836735
Monthly Hourly Load Values	2015-03-15 03:00:00	2015-03-15	03:00:00	04:00:00	DE	98	44018.6	44916.9387755102
Monthly Hourly Load Values	2015-03-15 04:00:00	2015-03-15	04:00:00	05:00:00	DE	98	43686.08	44577.6326530612
Monthly Hourly Load Values	2015-03-15 05:00:00	2015-03-15	05:00:00	06:00:00	DE	98	43101.31	43980.9285714286
Monthly Hourly Load Values	2015-03-15 06:00:00	2015-03-15	06:00:00	07:00:00	DE	98	44857.93	45773.3979591837
Monthly Hourly Load Values	2015-03-15 07:00:00	2015-03-15	07:00:00	08:00:00	DE	98	48585.15	49576.6836734694
Monthly Hourly Load Values	2015-03-15 08:00:00	2015-03-15	08:00:00	09:00:00	DE	98	51789.87	52846.806122449
Monthly Hourly Load Values	2015-03-15 09:00:00	2015-03-15	09:00:00	10:00:00	DE	98	54350.47	55459.6632653061
Monthly Hourly Load Values	2015-03-15 10:00:00	2015-03-15	10:00:00	11:00:00	DE	98	56773.41	57932.0510204082
Monthly Hourly Load Values	2015-03-15 11:00:00	2015-03-15	11:00:00	12:00:00	DE	98	56175.93	57322.3775510204
Monthly Hourly Load Values	2015-03-15 12:00:00	2015-03-15	12:00:00	13:00:00	DE	98	53977.5	55079.0816326531
Monthly Hourly Load Values	2015-03-15 13:00:00	2015-03-15	13:00:00	14:00:00	DE	98	52424.61	53494.5
Monthly Hourly Load Values	2015-03-15 14:00:00	2015-03-15	14:00:00	15:00:00	DE	98	51391.92	52440.7346938776
Monthly Hourly Load Values	2015-03-15 15:00:00	2015-03-15	15:00:00	16:00:00	DE	98	51146.0	52189.7959183674
Monthly Hourly Load Values	2015-03-15 16:00:00	2015-03-15	16:00:00	17:00:00	DE	98	53198.91	54284.6020408163
Monthly Hourly Load Values	2015-03-15 17:00:00	2015-03-15	17:00:00	18:00:00	DE	98	57537.78	58712.0204081633
Monthly Hourly Load Values	2015-03-15 18:00:00	2015-03-15	18:00:00	19:00:00	DE	98	59236.78	60445.693877551
Monthly Hourly Load Values	2015-03-15 19:00:00	2015-03-15	19:00:00	20:00:00	DE	98	56480.84	57633.5102040816
Monthly Hourly Load Values	2015-03-15 20:00:00	2015-03-15	20:00:00	21:00:00	DE	98	54819.19	55937.9489795918
Monthly Hourly Load Values	2015-03-15 21:00:00	2015-03-15	21:00:00	22:00:00	DE	98	54588.47	55702.5204081633
Monthly Hourly Load Values	2015-03-15 22:00:00	2015-03-15	22:00:00	23:00:00	DE	98	51284.45	52331.0714285714
Monthly Hourly Load Values	2015-03-15 23:00:00	2015-03-15	23:00:00	00:00:00	DE	98	48748.9	49743.7755102041
Monthly Hourly Load Values	2015-03-16 00:00:00	2015-03-16	00:00:00	01:00:00	DE	98	47288.09	48253.1530612245
Monthly Hourly Load Values	2015-03-16 01:00:00	2015-03-16	01:00:00	02:00:00	DE	98	46899.57	47856.7040816327
Monthly Hourly Load Values	2015-03-16 02:00:00	2015-03-16	02:00:00	03:00:00	DE	98	47719.83	48693.7040816327
Monthly Hourly Load Values	2015-03-16 03:00:00	2015-03-16	03:00:00	04:00:00	DE	98	49296.23	50302.2755102041
Monthly Hourly Load Values	2015-03-16 04:00:00	2015-03-16	04:00:00	05:00:00	DE	98	53599.53	54693.3979591837
Monthly Hourly Load Values	2015-03-16 05:00:00	2015-03-16	05:00:00	06:00:00	DE	98	62025.72	63291.5510204082
Monthly Hourly Load Values	2015-03-16 06:00:00	2015-03-16	06:00:00	07:00:00	DE	98	67523.25	68901.2755102041
Monthly Hourly Load Values	2015-03-16 07:00:00	2015-03-16	07:00:00	08:00:00	DE	98	70084.5	71514.7959183674
Monthly Hourly Load Values	2015-03-16 08:00:00	2015-03-16	08:00:00	09:00:00	DE	98	70516.23	71955.3367346939
Monthly Hourly Load Values	2015-03-16 09:00:00	2015-03-16	09:00:00	10:00:00	DE	98	71442.97	72900.9897959184
Monthly Hourly Load Values	2015-03-16 10:00:00	2015-03-16	10:00:00	11:00:00	DE	98	72331.7	73807.8571428571
Monthly Hourly Load Values	2015-03-16 11:00:00	2015-03-16	11:00:00	12:00:00	DE	98	71478.97	72937.7244897959
Monthly Hourly Load Values	2015-03-16 12:00:00	2015-03-16	12:00:00	13:00:00	DE	98	70654.15	72096.0714285714
Monthly Hourly Load Values	2015-03-16 13:00:00	2015-03-16	13:00:00	14:00:00	DE	98	69398.94	70815.2448979592
Monthly Hourly Load Values	2015-03-16 14:00:00	2015-03-16	14:00:00	15:00:00	DE	98	68227.29	69619.6836734694
Monthly Hourly Load Values	2015-03-16 15:00:00	2015-03-16	15:00:00	16:00:00	DE	98	66463.26	67819.6530612245
Monthly Hourly Load Values	2015-03-16 16:00:00	2015-03-16	16:00:00	17:00:00	DE	98	66776.46	68139.2448979592
Monthly Hourly Load Values	2015-03-16 17:00:00	2015-03-16	17:00:00	18:00:00	DE	98	69952.38	71379.9795918367
Monthly Hourly Load Values	2015-03-16 18:00:00	2015-03-16	18:00:00	19:00:00	DE	98	72110.83	73582.4795918367
Monthly Hourly Load Values	2015-03-16 19:00:00	2015-03-16	19:00:00	20:00:00	DE	98	68099.96	69489.7551020408
Monthly Hourly Load Values	2015-03-16 20:00:00	2015-03-16	20:00:00	21:00:00	DE	98	64085.43	65393.2959183673
Monthly Hourly Load Values	2015-03-16 21:00:00	2015-03-16	21:00:00	22:00:00	DE	98	60491.53	61726.0510204082
Monthly Hourly Load Values	2015-03-16 22:00:00	2015-03-16	22:00:00	23:00:00	DE	98	55630.56	56765.8775510204
Monthly Hourly Load Values	2015-03-16 23:00:00	2015-03-16	23:00:00	00:00:00	DE	98	52036.74	53098.7142857143
Monthly Hourly Load Values	2015-03-17 00:00:00	2015-03-17	00:00:00	01:00:00	DE	98	50218.75	51243.6224489796
Monthly Hourly Load Values	2015-03-17 01:00:00	2015-03-17	01:00:00	02:00:00	DE	98	49556.21	50567.5612244898
Monthly Hourly Load Values	2015-03-17 02:00:00	2015-03-17	02:00:00	03:00:00	DE	98	50277.4	51303.4693877551
Monthly Hourly Load Values	2015-03-17 03:00:00	2015-03-17	03:00:00	04:00:00	DE	98	51991.61	53052.6632653061
Monthly Hourly Load Values	2015-03-17 04:00:00	2015-03-17	04:00:00	05:00:00	DE	98	55817.46	56956.5918367347
Monthly Hourly Load Values	2015-03-17 05:00:00	2015-03-17	05:00:00	06:00:00	DE	98	62859.75	64142.6020408163
Monthly Hourly Load Values	2015-03-17 06:00:00	2015-03-17	06:00:00	07:00:00	DE	98	67564.64	68943.5102040816
Monthly Hourly Load Values	2015-03-17 07:00:00	2015-03-17	07:00:00	08:00:00	DE	98	69622.62	71043.4897959184
Monthly Hourly Load Values	2015-03-17 08:00:00	2015-03-17	08:00:00	09:00:00	DE	98	69435.42	70852.4693877551
Monthly Hourly Load Values	2015-03-17 09:00:00	2015-03-17	09:00:00	10:00:00	DE	98	70231.51	71664.806122449
Monthly Hourly Load Values	2015-03-17 10:00:00	2015-03-17	10:00:00	11:00:00	DE	98	70886.52	72333.1836734694
Monthly Hourly Load Values	2015-03-17 11:00:00	2015-03-17	11:00:00	12:00:00	DE	98	70105.62	71536.3469387755
Monthly Hourly Load Values	2015-03-17 12:00:00	2015-03-17	12:00:00	13:00:00	DE	98	69503.83	70922.2755102041
Monthly Hourly Load Values	2015-03-17 13:00:00	2015-03-17	13:00:00	14:00:00	DE	98	68164.4	69555.5102040816
Monthly Hourly Load Values	2015-03-17 14:00:00	2015-03-17	14:00:00	15:00:00	DE	98	66852.79	68217.1326530612
Monthly Hourly Load Values	2015-03-17 15:00:00	2015-03-17	15:00:00	16:00:00	DE	98	65379.45	66713.7244897959
Monthly Hourly Load Values	2015-03-17 16:00:00	2015-03-17	16:00:00	17:00:00	DE	98	65636.03	66975.5408163265
Monthly Hourly Load Values	2015-03-17 17:00:00	2015-03-17	17:00:00	18:00:00	DE	98	68799.75	70203.8265306122
Monthly Hourly Load Values	2015-03-17 18:00:00	2015-03-17	18:00:00	19:00:00	DE	98	71450.12	72908.2857142857
Monthly Hourly Load Values	2015-03-17 19:00:00	2015-03-17	19:00:00	20:00:00	DE	98	67519.69	68897.6428571429
Monthly Hourly Load Values	2015-03-17 20:00:00	2015-03-17	20:00:00	21:00:00	DE	98	63343.27	64635.9897959184
Monthly Hourly Load Values	2015-03-17 21:00:00	2015-03-17	21:00:00	22:00:00	DE	98	59470.43	60684.112244898
Monthly Hourly Load Values	2015-03-17 22:00:00	2015-03-17	22:00:00	23:00:00	DE	98	54542.89	55656.0102040816
Monthly Hourly Load Values	2015-03-17 23:00:00	2015-03-17	23:00:00	00:00:00	DE	98	51223.73	52269.112244898
Monthly Hourly Load Values	2015-03-18 00:00:00	2015-03-18	00:00:00	01:00:00	DE	98	49338.55	50345.4591836735
Monthly Hourly Load Values	2015-03-18 01:00:00	2015-03-18	01:00:00	02:00:00	DE	98	48707.43	49701.4591836735
Monthly Hourly Load Values	2015-03-18 02:00:00	2015-03-18	02:00:00	03:00:00	DE	98	49446.62	50455.7346938776
Monthly Hourly Load Values	2015-03-18 03:00:00	2015-03-18	03:00:00	04:00:00	DE	98	51462.68	52512.9387755102
Monthly Hourly Load Values	2015-03-18 04:00:00	2015-03-18	04:00:00	05:00:00	DE	98	55347.59	56477.1326530612
Monthly Hourly Load Values	2015-03-18 05:00:00	2015-03-18	05:00:00	06:00:00	DE	98	62348.34	63620.7551020408
Monthly Hourly Load Values	2015-03-18 06:00:00	2015-03-18	06:00:00	07:00:00	DE	98	67000.6	68367.9591836735
Monthly Hourly Load Values	2015-03-18 07:00:00	2015-03-18	07:00:00	08:00:00	DE	98	69177.87	70589.6632653061
Monthly Hourly Load Values	2015-03-18 08:00:00	2015-03-18	08:00:00	09:00:00	DE	98	69407.7	70824.1836734694
Monthly Hourly Load Values	2015-03-18 09:00:00	2015-03-18	09:00:00	10:00:00	DE	98	70054.24	71483.9183673469
Monthly Hourly Load Values	2015-03-18 10:00:00	2015-03-18	10:00:00	11:00:00	DE	98	70612.91	72053.9897959184
Monthly Hourly Load Values	2015-03-18 11:00:00	2015-03-18	11:00:00	12:00:00	DE	98	69803.22	71227.7755102041
Monthly Hourly Load Values	2015-03-18 12:00:00	2015-03-18	12:00:00	13:00:00	DE	98	68926.82	70333.4897959184
Monthly Hourly Load Values	2015-03-18 13:00:00	2015-03-18	13:00:00	14:00:00	DE	98	67627.61	69007.7653061225
Monthly Hourly Load Values	2015-03-18 14:00:00	2015-03-18	14:00:00	15:00:00	DE	98	66503.63	67860.8469387755
Monthly Hourly Load Values	2015-03-18 15:00:00	2015-03-18	15:00:00	16:00:00	DE	98	65323.41	66656.5408163265
Monthly Hourly Load Values	2015-03-18 16:00:00	2015-03-18	16:00:00	17:00:00	DE	98	65912.43	67257.5816326531
Monthly Hourly Load Values	2015-03-18 17:00:00	2015-03-18	17:00:00	18:00:00	DE	98	69192.54	70604.6326530612
Monthly Hourly Load Values	2015-03-18 18:00:00	2015-03-18	18:00:00	19:00:00	DE	98	71702.96	73166.2857142857
Monthly Hourly Load Values	2015-03-18 19:00:00	2015-03-18	19:00:00	20:00:00	DE	98	67421.11	68797.0510204082
Monthly Hourly Load Values	2015-03-18 20:00:00	2015-03-18	20:00:00	21:00:00	DE	98	63235.32	64525.8367346939
Monthly Hourly Load Values	2015-03-18 21:00:00	2015-03-18	21:00:00	22:00:00	DE	98	59462.96	60676.4897959184
Monthly Hourly Load Values	2015-03-18 22:00:00	2015-03-18	22:00:00	23:00:00	DE	98	54475.05	55586.7857142857
Monthly Hourly Load Values	2015-03-18 23:00:00	2015-03-18	23:00:00	00:00:00	DE	98	51291.02	52337.7755102041
Monthly Hourly Load Values	2015-03-19 00:00:00	2015-03-19	00:00:00	01:00:00	DE	98	49293.39	50299.3775510204
Monthly Hourly Load Values	2015-03-19 01:00:00	2015-03-19	01:00:00	02:00:00	DE	98	48632.64	49625.1428571429
Monthly Hourly Load Values	2015-03-19 02:00:00	2015-03-19	02:00:00	03:00:00	DE	98	49446.63	50455.7448979592
Monthly Hourly Load Values	2015-03-19 03:00:00	2015-03-19	03:00:00	04:00:00	DE	98	51239.61	52285.3163265306
Monthly Hourly Load Values	2015-03-19 04:00:00	2015-03-19	04:00:00	05:00:00	DE	98	55166.97	56292.8265306122
Monthly Hourly Load Values	2015-03-19 05:00:00	2015-03-19	05:00:00	06:00:00	DE	98	61857.59	63119.9897959184
Monthly Hourly Load Values	2015-03-19 06:00:00	2015-03-19	06:00:00	07:00:00	DE	98	66953.04	68319.4285714286
Monthly Hourly Load Values	2015-03-19 07:00:00	2015-03-19	07:00:00	08:00:00	DE	98	69523.9	70942.7551020408
Monthly Hourly Load Values	2015-03-19 08:00:00	2015-03-19	08:00:00	09:00:00	DE	98	70085.07	71515.3775510204
Monthly Hourly Load Values	2015-03-19 09:00:00	2015-03-19	09:00:00	10:00:00	DE	98	71141.29	72593.1530612245
Monthly Hourly Load Values	2015-03-19 10:00:00	2015-03-19	10:00:00	11:00:00	DE	98	71970.24	73439.0204081633
Monthly Hourly Load Values	2015-03-19 11:00:00	2015-03-19	11:00:00	12:00:00	DE	98	71094.24	72545.1428571429
Monthly Hourly Load Values	2015-03-19 12:00:00	2015-03-19	12:00:00	13:00:00	DE	98	70252.13	71685.8469387755
Monthly Hourly Load Values	2015-03-19 13:00:00	2015-03-19	13:00:00	14:00:00	DE	98	68752.83	70155.9489795918
Monthly Hourly Load Values	2015-03-19 14:00:00	2015-03-19	14:00:00	15:00:00	DE	98	67417.17	68793.0306122449
Monthly Hourly Load Values	2015-03-19 15:00:00	2015-03-19	15:00:00	16:00:00	DE	98	65974.12	67320.5306122449
Monthly Hourly Load Values	2015-03-19 16:00:00	2015-03-19	16:00:00	17:00:00	DE	98	66143.07	67492.9285714286
Monthly Hourly Load Values	2015-03-19 17:00:00	2015-03-19	17:00:00	18:00:00	DE	98	69091.49	70501.5204081633
Monthly Hourly Load Values	2015-03-19 18:00:00	2015-03-19	18:00:00	19:00:00	DE	98	71540.6	73000.612244898
Monthly Hourly Load Values	2015-03-19 19:00:00	2015-03-19	19:00:00	20:00:00	DE	98	67544.47	68922.9285714286
Monthly Hourly Load Values	2015-03-19 20:00:00	2015-03-19	20:00:00	21:00:00	DE	98	63535.85	64832.5
Monthly Hourly Load Values	2015-03-19 21:00:00	2015-03-19	21:00:00	22:00:00	DE	98	60074.9	61300.9183673469
Monthly Hourly Load Values	2015-03-19 22:00:00	2015-03-19	22:00:00	23:00:00	DE	98	55346.63	56476.1530612245
Monthly Hourly Load Values	2015-03-19 23:00:00	2015-03-19	23:00:00	00:00:00	DE	98	51876.27	52934.9693877551
Monthly Hourly Load Values	2015-03-20 00:00:00	2015-03-20	00:00:00	01:00:00	DE	98	49907.08	50925.5918367347
Monthly Hourly Load Values	2015-03-20 01:00:00	2015-03-20	01:00:00	02:00:00	DE	98	49545.73	50556.8673469388
Monthly Hourly Load Values	2015-03-20 02:00:00	2015-03-20	02:00:00	03:00:00	DE	98	50210.25	51234.9489795918
Monthly Hourly Load Values	2015-03-20 03:00:00	2015-03-20	03:00:00	04:00:00	DE	98	51696.64	52751.6734693878
Monthly Hourly Load Values	2015-03-20 04:00:00	2015-03-20	04:00:00	05:00:00	DE	98	55188.31	56314.6020408163
Monthly Hourly Load Values	2015-03-20 05:00:00	2015-03-20	05:00:00	06:00:00	DE	98	61942.49	63206.6224489796
Monthly Hourly Load Values	2015-03-20 06:00:00	2015-03-20	06:00:00	07:00:00	DE	98	66948.12	68314.4081632653
Monthly Hourly Load Values	2015-03-20 07:00:00	2015-03-20	07:00:00	08:00:00	DE	98	69373.73	70789.5204081633
Monthly Hourly Load Values	2015-03-20 08:00:00	2015-03-20	08:00:00	09:00:00	DE	98	69858.04	71283.7142857143
Monthly Hourly Load Values	2015-03-20 09:00:00	2015-03-20	09:00:00	10:00:00	DE	98	71028.37	72477.9285714286
Monthly Hourly Load Values	2015-03-20 10:00:00	2015-03-20	10:00:00	11:00:00	DE	98	71694.13	73157.2755102041
Monthly Hourly Load Values	2015-03-20 11:00:00	2015-03-20	11:00:00	12:00:00	DE	98	70339.11	71774.6020408163
Monthly Hourly Load Values	2015-03-20 12:00:00	2015-03-20	12:00:00	13:00:00	DE	98	68704.32	70106.4489795918
Monthly Hourly Load Values	2015-03-20 13:00:00	2015-03-20	13:00:00	14:00:00	DE	98	66920.77	68286.5
Monthly Hourly Load Values	2015-03-20 14:00:00	2015-03-20	14:00:00	15:00:00	DE	98	65366.38	66700.387755102
Monthly Hourly Load Values	2015-03-20 15:00:00	2015-03-20	15:00:00	16:00:00	DE	98	64129.66	65438.4285714286
Monthly Hourly Load Values	2015-03-20 16:00:00	2015-03-20	16:00:00	17:00:00	DE	98	64680.83	66000.8469387755
Monthly Hourly Load Values	2015-03-20 17:00:00	2015-03-20	17:00:00	18:00:00	DE	98	67220.85	68592.7040816327
Monthly Hourly Load Values	2015-03-20 18:00:00	2015-03-20	18:00:00	19:00:00	DE	98	69276.88	70690.693877551
Monthly Hourly Load Values	2015-03-20 19:00:00	2015-03-20	19:00:00	20:00:00	DE	98	65295.35	66627.9081632653
Monthly Hourly Load Values	2015-03-20 20:00:00	2015-03-20	20:00:00	21:00:00	DE	98	61765.25	63025.7653061224
Monthly Hourly Load Values	2015-03-20 21:00:00	2015-03-20	21:00:00	22:00:00	DE	98	58895.99	60097.9489795918
Monthly Hourly Load Values	2015-03-20 22:00:00	2015-03-20	22:00:00	23:00:00	DE	98	54733.0	55850.0
Monthly Hourly Load Values	2015-03-20 23:00:00	2015-03-20	23:00:00	00:00:00	DE	98	51203.37	52248.3367346939
Monthly Hourly Load Values	2015-03-21 00:00:00	2015-03-21	00:00:00	01:00:00	DE	98	48980.72	49980.3265306122
Monthly Hourly Load Values	2015-03-21 01:00:00	2015-03-21	01:00:00	02:00:00	DE	98	48008.97	48988.7448979592
Monthly Hourly Load Values	2015-03-21 02:00:00	2015-03-21	02:00:00	03:00:00	DE	98	47992.91	48972.3571428571
Monthly Hourly Load Values	2015-03-21 03:00:00	2015-03-21	03:00:00	04:00:00	DE	98	48360.87	49347.8265306122
Monthly Hourly Load Values	2015-03-21 04:00:00	2015-03-21	04:00:00	05:00:00	DE	98	48565.85	49556.9897959184
Monthly Hourly Load Values	2015-03-21 05:00:00	2015-03-21	05:00:00	06:00:00	DE	98	49131.22	50133.8979591837
Monthly Hourly Load Values	2015-03-21 06:00:00	2015-03-21	06:00:00	07:00:00	DE	98	52293.33	53360.5408163265
Monthly Hourly Load Values	2015-03-21 07:00:00	2015-03-21	07:00:00	08:00:00	DE	98	56509.23	57662.4795918367
Monthly Hourly Load Values	2015-03-21 08:00:00	2015-03-21	08:00:00	09:00:00	DE	98	59526.62	60741.4489795918
Monthly Hourly Load Values	2015-03-21 09:00:00	2015-03-21	09:00:00	10:00:00	DE	98	60767.26	62007.4081632653
Monthly Hourly Load Values	2015-03-21 10:00:00	2015-03-21	10:00:00	11:00:00	DE	98	61686.12	62945.0204081633
Monthly Hourly Load Values	2015-03-21 11:00:00	2015-03-21	11:00:00	12:00:00	DE	98	60711.67	61950.6836734694
Monthly Hourly Load Values	2015-03-21 12:00:00	2015-03-21	12:00:00	13:00:00	DE	98	58834.83	60035.5408163265
Monthly Hourly Load Values	2015-03-21 13:00:00	2015-03-21	13:00:00	14:00:00	DE	98	57138.78	58304.8775510204
Monthly Hourly Load Values	2015-03-21 14:00:00	2015-03-21	14:00:00	15:00:00	DE	98	56744.32	57902.3673469388
Monthly Hourly Load Values	2015-03-21 15:00:00	2015-03-21	15:00:00	16:00:00	DE	98	56558.83	57713.0918367347
Monthly Hourly Load Values	2015-03-21 16:00:00	2015-03-21	16:00:00	17:00:00	DE	98	57910.38	59092.2244897959
Monthly Hourly Load Values	2015-03-21 17:00:00	2015-03-21	17:00:00	18:00:00	DE	98	60028.44	61253.5102040816
Monthly Hourly Load Values	2015-03-21 18:00:00	2015-03-21	18:00:00	19:00:00	DE	98	60785.57	62026.0918367347
Monthly Hourly Load Values	2015-03-21 19:00:00	2015-03-21	19:00:00	20:00:00	DE	98	57195.93	58363.193877551
Monthly Hourly Load Values	2015-03-21 20:00:00	2015-03-21	20:00:00	21:00:00	DE	98	54430.04	55540.8571428571
Monthly Hourly Load Values	2015-03-21 21:00:00	2015-03-21	21:00:00	22:00:00	DE	98	53085.09	54168.4591836735
Monthly Hourly Load Values	2015-03-21 22:00:00	2015-03-21	22:00:00	23:00:00	DE	98	49702.29	50716.6224489796
Monthly Hourly Load Values	2015-03-21 23:00:00	2015-03-21	23:00:00	00:00:00	DE	98	46558.92	47509.1020408163
Monthly Hourly Load Values	2015-03-22 00:00:00	2015-03-22	00:00:00	01:00:00	DE	98	44463.79	45371.2142857143
Monthly Hourly Load Values	2015-03-22 01:00:00	2015-03-22	01:00:00	02:00:00	DE	98	43305.9	44189.693877551
Monthly Hourly Load Values	2015-03-22 02:00:00	2015-03-22	02:00:00	03:00:00	DE	98	43166.05	44046.9897959184
Monthly Hourly Load Values	2015-03-22 03:00:00	2015-03-22	03:00:00	04:00:00	DE	98	43361.62	44246.5510204082
Monthly Hourly Load Values	2015-03-22 04:00:00	2015-03-22	04:00:00	05:00:00	DE	98	43379.93	44265.2346938776
Monthly Hourly Load Values	2015-03-22 05:00:00	2015-03-22	05:00:00	06:00:00	DE	98	42385.58	43250.5918367347
Monthly Hourly Load Values	2015-03-22 06:00:00	2015-03-22	06:00:00	07:00:00	DE	98	44536.91	45445.8265306122
Monthly Hourly Load Values	2015-03-22 07:00:00	2015-03-22	07:00:00	08:00:00	DE	98	48512.23	49502.2755102041
Monthly Hourly Load Values	2015-03-22 08:00:00	2015-03-22	08:00:00	09:00:00	DE	98	51907.07	52966.3979591837
Monthly Hourly Load Values	2015-03-22 09:00:00	2015-03-22	09:00:00	10:00:00	DE	98	54118.28	55222.7346938776
Monthly Hourly Load Values	2015-03-22 10:00:00	2015-03-22	10:00:00	11:00:00	DE	98	55954.03	57095.9489795918
Monthly Hourly Load Values	2015-03-22 11:00:00	2015-03-22	11:00:00	12:00:00	DE	98	55038.57	56161.806122449
Monthly Hourly Load Values	2015-03-22 12:00:00	2015-03-22	12:00:00	13:00:00	DE	98	52714.0	53789.7959183674
Monthly Hourly Load Values	2015-03-22 13:00:00	2015-03-22	13:00:00	14:00:00	DE	98	51109.61	52152.6632653061
Monthly Hourly Load Values	2015-03-22 14:00:00	2015-03-22	14:00:00	15:00:00	DE	98	50095.92	51118.2857142857
Monthly Hourly Load Values	2015-03-22 15:00:00	2015-03-22	15:00:00	16:00:00	DE	98	49500.14	50510.3469387755
Monthly Hourly Load Values	2015-03-22 16:00:00	2015-03-22	16:00:00	17:00:00	DE	98	51633.52	52687.2653061224
Monthly Hourly Load Values	2015-03-22 17:00:00	2015-03-22	17:00:00	18:00:00	DE	98	55816.91	56956.0306122449
Monthly Hourly Load Values	2015-03-22 18:00:00	2015-03-22	18:00:00	19:00:00	DE	98	58818.16	60018.5306122449
Monthly Hourly Load Values	2015-03-22 19:00:00	2015-03-22	19:00:00	20:00:00	DE	98	56309.33	57458.5
Monthly Hourly Load Values	2015-03-22 20:00:00	2015-03-22	20:00:00	21:00:00	DE	98	54489.7	55601.7346938776
Monthly Hourly Load Values	2015-03-22 21:00:00	2015-03-22	21:00:00	22:00:00	DE	98	54180.09	55285.806122449
Monthly Hourly Load Values	2015-03-22 22:00:00	2015-03-22	22:00:00	23:00:00	DE	98	50923.8	51963.0612244898
Monthly Hourly Load Values	2015-03-22 23:00:00	2015-03-22	23:00:00	00:00:00	DE	98	48582.32	49573.7959183673
Monthly Hourly Load Values	2015-03-23 00:00:00	2015-03-23	00:00:00	01:00:00	DE	98	47188.75	48151.7857142857
Monthly Hourly Load Values	2015-03-23 01:00:00	2015-03-23	01:00:00	02:00:00	DE	98	46784.64	47739.4285714286
Monthly Hourly Load Values	2015-03-23 02:00:00	2015-03-23	02:00:00	03:00:00	DE	98	47529.27	48499.2551020408
Monthly Hourly Load Values	2015-03-23 03:00:00	2015-03-23	03:00:00	04:00:00	DE	98	49445.02	50454.1020408163
Monthly Hourly Load Values	2015-03-23 04:00:00	2015-03-23	04:00:00	05:00:00	DE	98	53720.05	54816.3775510204
Monthly Hourly Load Values	2015-03-23 05:00:00	2015-03-23	05:00:00	06:00:00	DE	98	61121.32	62368.693877551
Monthly Hourly Load Values	2015-03-23 06:00:00	2015-03-23	06:00:00	07:00:00	DE	98	66599.5	67958.6734693878
Monthly Hourly Load Values	2015-03-23 07:00:00	2015-03-23	07:00:00	08:00:00	DE	98	69609.32	71029.9183673469
Monthly Hourly Load Values	2015-03-23 08:00:00	2015-03-23	08:00:00	09:00:00	DE	98	70443.42	71881.0408163265
Monthly Hourly Load Values	2015-03-23 09:00:00	2015-03-23	09:00:00	10:00:00	DE	98	70781.21	72225.7244897959
Monthly Hourly Load Values	2015-03-23 10:00:00	2015-03-23	10:00:00	11:00:00	DE	98	71920.9	73388.6734693878
Monthly Hourly Load Values	2015-03-23 11:00:00	2015-03-23	11:00:00	12:00:00	DE	98	71236.47	72690.2755102041
Monthly Hourly Load Values	2015-03-23 12:00:00	2015-03-23	12:00:00	13:00:00	DE	98	70466.4	71904.4897959184
Monthly Hourly Load Values	2015-03-23 13:00:00	2015-03-23	13:00:00	14:00:00	DE	98	69002.8	70411.0204081633
Monthly Hourly Load Values	2015-03-23 14:00:00	2015-03-23	14:00:00	15:00:00	DE	98	67634.44	69014.7346938775
Monthly Hourly Load Values	2015-03-23 15:00:00	2015-03-23	15:00:00	16:00:00	DE	98	66021.88	67369.2653061225
Monthly Hourly Load Values	2015-03-23 16:00:00	2015-03-23	16:00:00	17:00:00	DE	98	65943.19	67288.9693877551
Monthly Hourly Load Values	2015-03-23 17:00:00	2015-03-23	17:00:00	18:00:00	DE	98	68383.1	69778.6734693878
Monthly Hourly Load Values	2015-03-23 18:00:00	2015-03-23	18:00:00	19:00:00	DE	98	71356.39	72812.6428571429
Monthly Hourly Load Values	2015-03-23 19:00:00	2015-03-23	19:00:00	20:00:00	DE	98	67696.16	69077.7142857143
Monthly Hourly Load Values	2015-03-23 20:00:00	2015-03-23	20:00:00	21:00:00	DE	98	63622.91	64921.3367346939
Monthly Hourly Load Values	2015-03-23 21:00:00	2015-03-23	21:00:00	22:00:00	DE	98	60169.98	61397.9387755102
Monthly Hourly Load Values	2015-03-23 22:00:00	2015-03-23	22:00:00	23:00:00	DE	98	55544.44	56678.0
Monthly Hourly Load Values	2015-03-23 23:00:00	2015-03-23	23:00:00	00:00:00	DE	98	52539.24	53611.4693877551
Monthly Hourly Load Values	2015-03-24 00:00:00	2015-03-24	00:00:00	01:00:00	DE	98	50654.62	51688.387755102
Monthly Hourly Load Values	2015-03-24 01:00:00	2015-03-24	01:00:00	02:00:00	DE	98	49923.29	50942.1326530612
Monthly Hourly Load Values	2015-03-24 02:00:00	2015-03-24	02:00:00	03:00:00	DE	98	50518.67	51549.6632653061
Monthly Hourly Load Values	2015-03-24 03:00:00	2015-03-24	03:00:00	04:00:00	DE	98	52313.24	53380.8571428571
Monthly Hourly Load Values	2015-03-24 04:00:00	2015-03-24	04:00:00	05:00:00	DE	98	55849.85	56989.6428571429
Monthly Hourly Load Values	2015-03-24 05:00:00	2015-03-24	05:00:00	06:00:00	DE	98	62432.14	63706.2653061225
Monthly Hourly Load Values	2015-03-24 06:00:00	2015-03-24	06:00:00	07:00:00	DE	98	67567.27	68946.193877551
Monthly Hourly Load Values	2015-03-24 07:00:00	2015-03-24	07:00:00	08:00:00	DE	98	69918.92	71345.8367346939
Monthly Hourly Load Values	2015-03-24 08:00:00	2015-03-24	08:00:00	09:00:00	DE	98	69923.0	71350.0
Monthly Hourly Load Values	2015-03-24 09:00:00	2015-03-24	09:00:00	10:00:00	DE	98	70835.74	72281.3673469388
Monthly Hourly Load Values	2015-03-24 10:00:00	2015-03-24	10:00:00	11:00:00	DE	98	71893.78	73361.0
Monthly Hourly Load Values	2015-03-24 11:00:00	2015-03-24	11:00:00	12:00:00	DE	98	71043.61	72493.4795918367
Monthly Hourly Load Values	2015-03-24 12:00:00	2015-03-24	12:00:00	13:00:00	DE	98	70362.93	71798.9081632653
Monthly Hourly Load Values	2015-03-24 13:00:00	2015-03-24	13:00:00	14:00:00	DE	98	69153.53	70564.8265306122
Monthly Hourly Load Values	2015-03-24 14:00:00	2015-03-24	14:00:00	15:00:00	DE	98	67928.95	69315.2551020408
Monthly Hourly Load Values	2015-03-24 15:00:00	2015-03-24	15:00:00	16:00:00	DE	98	66355.18	67709.3673469388
Monthly Hourly Load Values	2015-03-24 16:00:00	2015-03-24	16:00:00	17:00:00	DE	98	66563.46	67921.8979591837
Monthly Hourly Load Values	2015-03-24 17:00:00	2015-03-24	17:00:00	18:00:00	DE	98	68836.95	70241.7857142857
Monthly Hourly Load Values	2015-03-24 18:00:00	2015-03-24	18:00:00	19:00:00	DE	98	71603.03	73064.3163265306
Monthly Hourly Load Values	2015-03-24 19:00:00	2015-03-24	19:00:00	20:00:00	DE	98	67807.85	69191.6836734694
Monthly Hourly Load Values	2015-03-24 20:00:00	2015-03-24	20:00:00	21:00:00	DE	98	63828.74	65131.3673469388
Monthly Hourly Load Values	2015-03-24 21:00:00	2015-03-24	21:00:00	22:00:00	DE	98	60133.85	61361.0714285714
Monthly Hourly Load Values	2015-03-24 22:00:00	2015-03-24	22:00:00	23:00:00	DE	98	55219.94	56346.8775510204
Monthly Hourly Load Values	2015-03-24 23:00:00	2015-03-24	23:00:00	00:00:00	DE	98	51910.2	52969.5918367347
Monthly Hourly Load Values	2015-03-25 00:00:00	2015-03-25	00:00:00	01:00:00	DE	98	50042.55	51063.8265306122
Monthly Hourly Load Values	2015-03-25 01:00:00	2015-03-25	01:00:00	02:00:00	DE	98	49271.03	50276.5612244898
Monthly Hourly Load Values	2015-03-25 02:00:00	2015-03-25	02:00:00	03:00:00	DE	98	49995.31	51015.6224489796
Monthly Hourly Load Values	2015-03-25 03:00:00	2015-03-25	03:00:00	04:00:00	DE	98	51793.05	52850.0510204082
Monthly Hourly Load Values	2015-03-25 04:00:00	2015-03-25	04:00:00	05:00:00	DE	98	55223.94	56350.9591836735
Monthly Hourly Load Values	2015-03-25 05:00:00	2015-03-25	05:00:00	06:00:00	DE	98	61911.15	63174.6428571429
[truncated: 629,601 more rows]
